# Supplementary material for: Distinctive signatures of pathogenic and antibiotic resistant potentials in the hadal microbiome
Source: Environ Microbiome. 2022 Apr 25;17:19. doi: 10.1186/s40793-022-00413-5 (PMC9036809; doi:10.1186/s40793-022-00413-5)
Supplement: Supplementary file 2 — Additional file 2. Datasets S1: metagenomic data information. Dataset S2: key words which were used to extract the hmm models to construct the ARGfams from Pfam (v 30.0) and TIGRFAMs. Dataset S3: ARG types and subtypes' information of domain based annotation result. Dataset S4: MGE types and subtypes' information. Dataset S5: The number of toxin genes predicted from the sediment metagenomes based on DBETH. Dataset S6: The number of toxin genes predicted from the sediment metagenomes based on VFDB. Dataset S7: Relative abundance of known ARGs in the sediment metagenomes based on ARGs-OAP v2.0 pipeline analysis. Unit: copies per 16S rRNA gene copy (GP16S). Dataset S8: Number and distribution of MGEs genes predicted from the sediment metagenomes based on MGEfams. Dataset S9: Number of ARGs predicted from the sediment metagenomes based on ARGfams. [file 40793_2022_413_MOESM2_ESM.xlsx]

## Sheet: Dataset S1
Datasets S1. metagenomic data information
Sample_ID	Location	Category	Depth	Sequencing Platform	Sequencing Strategy	Total reads	Remark
SP5856	Basin site adjacent to Mariana Trench	sediment	5856.783m	Illumina HiSeq	2 × 150-bp paired-end	67451448
SM6038	Steep wall site, Mariana Trench	sediment	6038.784m	Illumina HiSeq	2 × 150-bp paired-end	102944152
SM10898	Challenger Deep, Mariana Trench	sediment	10898.05m	Illumina HiSeq	2 × 150-bp paired-end	66128832
SM6800	Mariana Trench	sediment	6800m	Illumina HiSeq	unknown	NA	Only contigs
SM7900	Mariana Trench	sediment	7900m	Illumina HiSeq	unknown	NA	Only contigs
WM9600	Mariana Trench	seawater	9600m	Illumina HiSeq X-Ten	2 × 150-bp paired-end	99961436
WM10400	Mariana Trench	seawater	10400m	Illumina HiSeq X-Ten	2 × 150-bp paired-end	97417824
WM10500	Mariana Trench	seawater	10500m	Illumina HiSeq X-Ten	2 × 150-bp paired-end	91121900

## Sheet: Dataset S2
Dataset S2 key words which was used to extraxted the hmm model ARGfams from Pfam (v 30.0) and TIGRFAMs.
Keyword	Category
Amikacin	Antibiotics
Amoxicillin	Antibiotics
Amoxicillin/clavulanate	Antibiotics
Ampicillin	Antibiotics
Ampicillin/sulbactam	Antibiotics
Arsphenamine	Antibiotics
Azithromycin	Antibiotics
Azlocillin	Antibiotics
Aztreonam	Antibiotics
Bacitracin	Antibiotics
Capreomycin	Antibiotics
Cefaclor	Antibiotics
Cefadroxil	Antibiotics
Cefalexin	Antibiotics
Cefamandole	Antibiotics
Cefazolin	Antibiotics
Cefdinir	Antibiotics
Cefditoren	Antibiotics
Cefepime	Antibiotics
Cefixime	Antibiotics
Cefmetazole	Antibiotics
Cefonicid	Antibiotics
Cefoperazone	Antibiotics
Cefotaxime	Antibiotics
Cefotetan	Antibiotics
Cefoxitin	Antibiotics
Cefpodoxime	Antibiotics
Cefprozil	Antibiotics
Ceftaroline fosamil	Antibiotics
Ceftazidime	Antibiotics
Ceftibuten	Antibiotics
Ceftizoxime	Antibiotics
Ceftobiprole	Antibiotics
Ceftriaxone	Antibiotics
Cefuroxime	Antibiotics
Cephalothin	Antibiotics
Cephapirin	Antibiotics
Cephradine	Antibiotics
Ciprofloxacin	Antibiotics
Clarithromycin	Antibiotics
Clindamycin	Antibiotics
Clofazimine	Antibiotics
Colistin	Antibiotics
Cycloserine	Antibiotics
Dalbavancin	Antibiotics
Dapsone	Antibiotics
Daptomycin	Antibiotics
Demeclocycline	Antibiotics
Dicloxacillin	Antibiotics
Doripenem	Antibiotics
Doxycycline	Antibiotics
Enoxacin	Antibiotics
Ertapenem	Antibiotics
Erythromycin	Antibiotics
Ethambutol	Antibiotics
Ethionamide	Antibiotics
Flucloxacillin	Antibiotics
Furazolidone	Antibiotics
Fusidic acid	Antibiotics
Gatifloxacin	Antibiotics
Geldanamycin	Antibiotics
Gemifloxacin	Antibiotics
Generic Name	Antibiotics
Generic name	Antibiotics
Gentamicin	Antibiotics
Grepafloxacin	Antibiotics
Herbimycin	Antibiotics
Imipenem	Antibiotics
Cilastatin	Antibiotics
Isoniazid	Antibiotics
Kanamycin	Antibiotics
Levofloxacin	Antibiotics
Lincomycin	Antibiotics
Linezolid	Antibiotics
Lomefloxacin	Antibiotics
Loracarbef	Antibiotics
Loracarbef	Antibiotics
Mafenide	Antibiotics
Malacidins	Antibiotics
Meropenem	Antibiotics
Metacycline	Antibiotics
Methicillin	Antibiotics
Metronidazole	Antibiotics
Mezlocillin	Antibiotics
Minocycline	Antibiotics
Moxalactam	Antibiotics
Moxifloxacin	Antibiotics
Mupirocin	Antibiotics
Nadifloxacin	Antibiotics
Nafcillin	Antibiotics
Nalidixic acid	Antibiotics
Neomycin	Antibiotics
Netilmicin	Antibiotics
Nitrofurantoin	Antibiotics
Norfloxacin	Antibiotics
Ofloxacin	Antibiotics
Oritavancin	Antibiotics
Oxacillin	Antibiotics
Oxytetracycline	Antibiotics
Paromomycin	Antibiotics
Piperacillin	Antibiotics
Piperacillin/tazobactam	Antibiotics
Platensimycin	Antibiotics
Posizolid	Antibiotics
Pyrazinamide	Antibiotics
Dalfopristin	Antibiotics
Quinupristin	Antibiotics
Radezolid	Antibiotics
Rifabutin	Antibiotics
Rifampicin	Antibiotics
Rifapentine	Antibiotics
Rifaximin	Antibiotics
Roxithromycin	Antibiotics
Sulfadiazine	Antibiotics
Sparfloxacin	Antibiotics
Spectinomycin	Antibiotics
Spiramycin	Antibiotics
Streptomycin	Antibiotics
Streptomycin	Antibiotics
Sulfacetamide	Antibiotics
Sulfadiazine	Antibiotics
Sulfadimethoxine	Antibiotics
Sulfamethizole	Antibiotics
Sulfamethoxazole	Antibiotics
Sulfanilimide	Antibiotics
Sulfasalazine	Antibiotics
Sulfisoxazole	Antibiotics
Sulfonamidochrysoidine	Antibiotics
Teicoplanin	Antibiotics
Teixobactin	Antibiotics
Telavancin	Antibiotics
Telithromycin	Antibiotics
Temafloxacin	Antibiotics
Temocillin	Antibiotics
Thiamphenicol	Antibiotics
Ticarcillin	Antibiotics
Ticarcillin/clavulanate	Antibiotics
Tigecycline	Antibiotics
Tinidazole	Antibiotics
Tobramycin	Antibiotics
Torezolid	Antibiotics
Trimethoprim	Antibiotics
Trovafloxacin	Antibiotics
Vancomycin	Antibiotics
beta-lactamase	beta-lactam
beta-lactamases	beta-lactam
multidrug	multidrug
aminoglycoside	aminoglycoside
bacitracin	bacitracin
beta-lactam	beta-lactam
bleomycin	bleomycin
carbomycin	carbomycin
chloramphenicol	chloramphenicol
fosfomycin	fosfomycin
fosmidomycin	fosmidomycin
fusaric-acid	fusaric-acid
fusidic-acid	fusidic-acid
kasugamycin	kasugamycin
macrolide	macrolide-lincosamide-streptogramin
lincosamide	macrolide-lincosamide-streptogramin
streptogramin	macrolide-lincosamide-streptogramin
polymyxin	polymyxin
puromycin	puromycin
quinolone	quinolone
rifamycin	rifamycin
spectinomycin	spectinomycin
sulfonamide	sulfonamide
tetracenomycin_C	tetracenomycin_C
tetracycline	tetracycline
trimethoprim	trimethoprim
vancomycin	vancomycin
florfenicol	florfenicol
antibiotic	multidrug
penicillin	beta-lactam
pbp2_mrdA	beta-lactam
AcrB/AcrD/AcrF	multidrug
aac(2)-I	aminoglycoside
aac(3)-I	aminoglycoside
aac(3)-II	aminoglycoside
aac(3)-IIIa	aminoglycoside
aac(3)-IV	aminoglycoside
aac(3)-IX	aminoglycoside
aac(3)-Ib-aac(6)-Ib	aminoglycoside
aac(3)-VI	aminoglycoside
aac(3)-VII	aminoglycoside
aac(3)-VIII	aminoglycoside
aac(3)-X	aminoglycoside
aac(6)-30-aac(6)-Ib	aminoglycoside
aac(6)-31	aminoglycoside
aac(6)-I	aminoglycoside
aac(6)-II	aminoglycoside
aad(6)	aminoglycoside
aad(9)	aminoglycoside
aadA	aminoglycoside
aadB	aminoglycoside
aadD	aminoglycoside
aadE	aminoglycoside
aadK	aminoglycoside
ant(2)-I	aminoglycoside
ant(3)-Ih-aac(6)-IId	aminoglycoside
ant(4)-IIa	aminoglycoside
ant(4)-Ia	aminoglycoside
ant(9)-I	aminoglycoside
aph(2)-II	aminoglycoside
aph(2)-III	aminoglycoside
aph(2)-IV	aminoglycoside
aph(2)-Ie	aminoglycoside
aph(3)-III	aminoglycoside
aph(3)-I	aminoglycoside
aph(3)-IV	aminoglycoside
aph(3)-I	aminoglycoside
aph(3)-IIb	aminoglycoside
aph(3)-V	aminoglycoside
aph(3)-VII	aminoglycoside
aph(4)-I	aminoglycoside
aph(6)-I	aminoglycoside
bifunctional_aminoglycoside_N-acetyltransferase_and_aminoglycoside_phosphotransferase	aminoglycoside
rmtA	aminoglycoside
rmtB	aminoglycoside
rmtC	aminoglycoside
rmtD	aminoglycoside
rmtF	aminoglycoside
rmtG	aminoglycoside
streptomycin_resistance_protein	aminoglycoside
streptothricin_acetyltransferase	aminoglycoside
tunicamycin_resistance_protein	aminoglycoside
viomycin_phosphotransferase	aminoglycoside
bacA	bacitracin
bcrA	bacitracin
bcrC	bacitracin
ACT-1	beta-lactam
ACT-13	beta-lactam
ACT-14	beta-lactam
ACT-16	beta-lactam
ACT-19	beta-lactam
ACT-2	beta-lactam
ACT-20	beta-lactam
ACT-21	beta-lactam
ACT-23	beta-lactam
ACT-5	beta-lactam
AER-1	beta-lactam
BEL-2	beta-lactam
BEL-3	beta-lactam
CARB-12	beta-lactam
CARB-3	beta-lactam
CARB-5	beta-lactam
CARB-6	beta-lactam
CARB-7	beta-lactam
CARB-8	beta-lactam
CARB-9	beta-lactam
CAZ-2	beta-lactam
CAZ-6	beta-lactam
CAZ-7	beta-lactam
CFE-1	beta-lactam
CGB-1	beta-lactam
CMY-1	beta-lactam
CMY-10	beta-lactam
CMY-100	beta-lactam
CMY-102	beta-lactam
CMY-103	beta-lactam
CMY-11	beta-lactam
CMY-111	beta-lactam
CMY-13	beta-lactam
CMY-16	beta-lactam
CMY-18	beta-lactam
CMY-19	beta-lactam
CMY-2	beta-lactam
CMY-21	beta-lactam
CMY-22	beta-lactam
CMY-23	beta-lactam
CMY-25	beta-lactam
CMY-26	beta-lactam
CMY-29	beta-lactam
CMY-30	beta-lactam
CMY-31	beta-lactam
CMY-32	beta-lactam
CMY-33	beta-lactam
CMY-37	beta-lactam
CMY-39	beta-lactam
CMY-4	beta-lactam
CMY-40	beta-lactam
CMY-41	beta-lactam
CMY-43	beta-lactam
CMY-44	beta-lactam
CMY-51	beta-lactam
CMY-54	beta-lactam
CMY-55	beta-lactam
CMY-56	beta-lactam
CMY-6	beta-lactam
CMY-60	beta-lactam
CMY-61	beta-lactam
CMY-62	beta-lactam
CMY-64	beta-lactam
CMY-65	beta-lactam
CMY-69	beta-lactam
CMY-73	beta-lactam
CMY-74	beta-lactam
CMY-78	beta-lactam
CMY-79	beta-lactam
CMY-80	beta-lactam
CMY-87	beta-lactam
CMY-9	beta-lactam
CMY-98	beta-lactam
CMY-99	beta-lactam
CTX-M	beta-lactam
CTX-M-1	beta-lactam
CTX-M-10	beta-lactam
CTX-M-101	beta-lactam
CTX-M-102	beta-lactam
CTX-M-103	beta-lactam
CTX-M-105	beta-lactam
CTX-M-106	beta-lactam
CTX-M-110	beta-lactam
CTX-M-111	beta-lactam
CTX-M-112	beta-lactam
CTX-M-113	beta-lactam
CTX-M-114	beta-lactam
CTX-M-12	beta-lactam
CTX-M-121	beta-lactam
CTX-M-122	beta-lactam
CTX-M-125	beta-lactam
CTX-M-126	beta-lactam
CTX-M-129	beta-lactam
CTX-M-130	beta-lactam
CTX-M-131	beta-lactam
CTX-M-132	beta-lactam
CTX-M-134	beta-lactam
CTX-M-137	beta-lactam
CTX-M-14	beta-lactam
CTX-M-141	beta-lactam
CTX-M-142	beta-lactam
CTX-M-147	beta-lactam
CTX-M-15	beta-lactam
CTX-M-152	beta-lactam
CTX-M-16	beta-lactam
CTX-M-17	beta-lactam
CTX-M-19	beta-lactam
CTX-M-2	beta-lactam
CTX-M-20	beta-lactam
CTX-M-22	beta-lactam
CTX-M-24	beta-lactam
CTX-M-25	beta-lactam
CTX-M-26	beta-lactam
CTX-M-28	beta-lactam
CTX-M-29	beta-lactam
CTX-M-31	beta-lactam
CTX-M-32	beta-lactam
CTX-M-34	beta-lactam
CTX-M-35	beta-lactam
CTX-M-36	beta-lactam
CTX-M-37	beta-lactam
CTX-M-38	beta-lactam
CTX-M-4	beta-lactam
CTX-M-40	beta-lactam
CTX-M-41	beta-lactam
CTX-M-42	beta-lactam
CTX-M-43	beta-lactam
CTX-M-5	beta-lactam
CTX-M-51	beta-lactam
CTX-M-52	beta-lactam
CTX-M-53	beta-lactam
CTX-M-54	beta-lactam
CTX-M-55	beta-lactam
CTX-M-56	beta-lactam
CTX-M-58	beta-lactam
CTX-M-59	beta-lactam
CTX-M-60	beta-lactam
CTX-M-61	beta-lactam
CTX-M-62	beta-lactam
CTX-M-63	beta-lactam
CTX-M-65	beta-lactam
CTX-M-68	beta-lactam
CTX-M-69	beta-lactam
CTX-M-7	beta-lactam
CTX-M-74	beta-lactam
CTX-M-75	beta-lactam
CTX-M-78	beta-lactam
CTX-M-79	beta-lactam
CTX-M-82	beta-lactam
CTX-M-83	beta-lactam
CTX-M-84	beta-lactam
CTX-M-85	beta-lactam
CTX-M-86	beta-lactam
CTX-M-89	beta-lactam
CTX-M-90	beta-lactam
CTX-M-91	beta-lactam
CTX-M-92	beta-lactam
CTX-M-94	beta-lactam
CTX-M-99	beta-lactam
CfxA2	beta-lactam
CfxA3	beta-lactam
DHA-12	beta-lactam
DHA-5	beta-lactam
DHA-6	beta-lactam
DHA-7	beta-lactam
FEZ-1	beta-lactam
FONA-6	beta-lactam
FOX-1	beta-lactam
FOX-2	beta-lactam
FOX-3	beta-lactam
FOX-4	beta-lactam
FOX-5	beta-lactam
FOX-7	beta-lactam
FOX-8	beta-lactam
FOX-9	beta-lactam
GES-1	beta-lactam
GES-10	beta-lactam
GES-11	beta-lactam
GES-12	beta-lactam
GES-13	beta-lactam
GES-14	beta-lactam
GES-15	beta-lactam
GES-17	beta-lactam
GES-18	beta-lactam
GES-19	beta-lactam
GES-20	beta-lactam
GES-21	beta-lactam
GES-23	beta-lactam
GES-3	beta-lactam
GES-4	beta-lactam
GES-5	beta-lactam
GES-9	beta-lactam
GIM-1	beta-lactam
GOB-1	beta-lactam
IBC-2	beta-lactam
IMI-1	beta-lactam
IMI-2	beta-lactam
IMI-3	beta-lactam
IMI-4	beta-lactam
IMP	beta-lactam
IMP-1	beta-lactam
IMP-10	beta-lactam
IMP-11	beta-lactam
IMP-12	beta-lactam
IMP-13	beta-lactam
IMP-14	beta-lactam
IMP-15	beta-lactam
IMP-16	beta-lactam
IMP-18	beta-lactam
IMP-19	beta-lactam
IMP-2	beta-lactam
IMP-20	beta-lactam
IMP-21	beta-lactam
IMP-22	beta-lactam
IMP-24	beta-lactam
IMP-25	beta-lactam
IMP-27	beta-lactam
IMP-28	beta-lactam
IMP-29	beta-lactam
IMP-31	beta-lactam
IMP-32	beta-lactam
IMP-33	beta-lactam
IMP-35	beta-lactam
IMP-37	beta-lactam
IMP-38	beta-lactam
IMP-4	beta-lactam
IMP-40	beta-lactam
IMP-41	beta-lactam
IMP-42	beta-lactam
IMP-43	beta-lactam
IMP-44	beta-lactam
IMP-5	beta-lactam
IMP-6	beta-lactam
IMP-7	beta-lactam
IMP-8	beta-lactam
IMP-9	beta-lactam
IND-1	beta-lactam
IND-10	beta-lactam
IND-11	beta-lactam
IND-12	beta-lactam
IND-14	beta-lactam
IND-15	beta-lactam
IND-3	beta-lactam
IND-4	beta-lactam
IND-5	beta-lactam
IND-6	beta-lactam
IND-7	beta-lactam
IND-8	beta-lactam
IND-9	beta-lactam
JOHN-1	beta-lactam
KHM-1	beta-lactam
KLUG-1	beta-lactam
KLUY-2	beta-lactam
KLUY-3	beta-lactam
KLUY-4	beta-lactam
KPC-1	beta-lactam
KPC-10	beta-lactam
KPC-11	beta-lactam
KPC-12	beta-lactam
KPC-13	beta-lactam
KPC-15	beta-lactam
KPC-16	beta-lactam
KPC-17	beta-lactam
KPC-2	beta-lactam
KPC-3	beta-lactam
KPC-4	beta-lactam
KPC-5	beta-lactam
KPC-6	beta-lactam
KPC-7	beta-lactam
KPC-8	beta-lactam
LCR-1	beta-lactam
LEN-1	beta-lactam
LEN-15	beta-lactam
LEN-16	beta-lactam
LEN-17	beta-lactam
LEN-18	beta-lactam
LEN-19	beta-lactam
LEN-2	beta-lactam
LEN-20	beta-lactam
LEN-21	beta-lactam
LEN-23	beta-lactam
LEN-24	beta-lactam
LEN-5	beta-lactam
LRA-1	beta-lactam
LRA-12	beta-lactam
LRA-13	beta-lactam
LRA-17	beta-lactam
LRA-19	beta-lactam
LRA-2	beta-lactam
LRA-3	beta-lactam
LRA-5	beta-lactam
LRA-8	beta-lactam
LRA-9	beta-lactam
MIR-1	beta-lactam
MIR-2	beta-lactam
MIR-3	beta-lactam
MIR-6	beta-lactam
MIR-8	beta-lactam
MOX-1	beta-lactam
MOX-2	beta-lactam
MOX-3	beta-lactam
MOX-4	beta-lactam
MOX-5	beta-lactam
MOX-6	beta-lactam
MOX-7	beta-lactam
MUS-1	beta-lactam
NDM-2	beta-lactam
NDM-3	beta-lactam
NDM-4	beta-lactam
NDM-5	beta-lactam
NDM-6	beta-lactam
NDM-7	beta-lactam
NDM-8	beta-lactam
NMC-A	beta-lactam
NPS-1	beta-lactam
OCH-2	beta-lactam
OCH-4	beta-lactam
OCH-5	beta-lactam
OCH-8	beta-lactam
OKP-A	beta-lactam
OKP-B	beta-lactam
OXA-1	beta-lactam
OXA-10	beta-lactam
OXA-101	beta-lactam
OXA-104	beta-lactam
OXA-106	beta-lactam
OXA-107	beta-lactam
OXA-108	beta-lactam
OXA-109	beta-lactam
OXA-11	beta-lactam
OXA-110	beta-lactam
OXA-111	beta-lactam
OXA-112	beta-lactam
OXA-113	beta-lactam
OXA-114	beta-lactam
OXA-115	beta-lactam
OXA-116	beta-lactam
OXA-117	beta-lactam
OXA-118	beta-lactam
OXA-119	beta-lactam
OXA-12	beta-lactam
OXA-120	beta-lactam
OXA-121	beta-lactam
OXA-128	beta-lactam
OXA-129	beta-lactam
OXA-13	beta-lactam
OXA-130	beta-lactam
OXA-131	beta-lactam
OXA-132	beta-lactam
OXA-134	beta-lactam
OXA-136	beta-lactam
OXA-137	beta-lactam
OXA-139	beta-lactam
OXA-141	beta-lactam
OXA-142	beta-lactam
OXA-144	beta-lactam
OXA-145	beta-lactam
OXA-146	beta-lactam
OXA-147	beta-lactam
OXA-148	beta-lactam
OXA-149	beta-lactam
OXA-15	beta-lactam
OXA-150	beta-lactam
OXA-161	beta-lactam
OXA-162	beta-lactam
OXA-163	beta-lactam
OXA-164	beta-lactam
OXA-165	beta-lactam
OXA-166	beta-lactam
OXA-167	beta-lactam
OXA-168	beta-lactam
OXA-169	beta-lactam
OXA-17	beta-lactam
OXA-170	beta-lactam
OXA-171	beta-lactam
OXA-172	beta-lactam
OXA-173	beta-lactam
OXA-174	beta-lactam
OXA-175	beta-lactam
OXA-176	beta-lactam
OXA-177	beta-lactam
OXA-178	beta-lactam
OXA-179	beta-lactam
OXA-18	beta-lactam
OXA-180	beta-lactam
OXA-181	beta-lactam
OXA-183	beta-lactam
OXA-184	beta-lactam
OXA-19	beta-lactam
OXA-192	beta-lactam
OXA-194	beta-lactam
OXA-195	beta-lactam
OXA-196	beta-lactam
OXA-197	beta-lactam
OXA-2	beta-lactam
OXA-20	beta-lactam
OXA-200	beta-lactam
OXA-201	beta-lactam
OXA-202	beta-lactam
OXA-203	beta-lactam
OXA-205	beta-lactam
OXA-206	beta-lactam
OXA-207	beta-lactam
OXA-208	beta-lactam
OXA-209	beta-lactam
OXA-21	beta-lactam
OXA-210	beta-lactam
OXA-211	beta-lactam
OXA-212	beta-lactam
OXA-213	beta-lactam
OXA-214	beta-lactam
OXA-215	beta-lactam
OXA-216	beta-lactam
OXA-217	beta-lactam
OXA-219	beta-lactam
OXA-22	beta-lactam
OXA-223	beta-lactam
OXA-225	beta-lactam
OXA-226	beta-lactam
OXA-228	beta-lactam
OXA-229	beta-lactam
OXA-23	beta-lactam
OXA-230	beta-lactam
OXA-236	beta-lactam
OXA-237	beta-lactam
OXA-239	beta-lactam
OXA-24	beta-lactam
OXA-240	beta-lactam
OXA-241	beta-lactam
OXA-242	beta-lactam
OXA-243	beta-lactam
OXA-244	beta-lactam
OXA-247	beta-lactam
OXA-248	beta-lactam
OXA-25	beta-lactam
OXA-250	beta-lactam
OXA-251	beta-lactam
OXA-254	beta-lactam
OXA-257	beta-lactam
OXA-258	beta-lactam
OXA-26	beta-lactam
OXA-27	beta-lactam
OXA-278	beta-lactam
OXA-28	beta-lactam
OXA-29	beta-lactam
OXA-3	beta-lactam
OXA-309	beta-lactam
OXA-312	beta-lactam
OXA-313	beta-lactam
OXA-314	beta-lactam
OXA-315	beta-lactam
OXA-316	beta-lactam
OXA-317	beta-lactam
OXA-32	beta-lactam
OXA-322	beta-lactam
OXA-323	beta-lactam
OXA-324	beta-lactam
OXA-325	beta-lactam
OXA-326	beta-lactam
OXA-327	beta-lactam
OXA-328	beta-lactam
OXA-329	beta-lactam
OXA-330	beta-lactam
OXA-331	beta-lactam
OXA-332	beta-lactam
OXA-333	beta-lactam
OXA-334	beta-lactam
OXA-335	beta-lactam
OXA-34	beta-lactam
OXA-348	beta-lactam
OXA-349	beta-lactam
OXA-35	beta-lactam
OXA-350	beta-lactam
OXA-351	beta-lactam
OXA-352	beta-lactam
OXA-353	beta-lactam
OXA-354	beta-lactam
OXA-355	beta-lactam
OXA-356	beta-lactam
OXA-357	beta-lactam
OXA-358	beta-lactam
OXA-359	beta-lactam
OXA-36	beta-lactam
OXA-360	beta-lactam
OXA-361	beta-lactam
OXA-365	beta-lactam
OXA-37	beta-lactam
OXA-370	beta-lactam
OXA-374	beta-lactam
OXA-375	beta-lactam
OXA-376	beta-lactam
OXA-377	beta-lactam
OXA-378	beta-lactam
OXA-379	beta-lactam
OXA-380	beta-lactam
OXA-381	beta-lactam
OXA-382	beta-lactam
OXA-383	beta-lactam
OXA-384	beta-lactam
OXA-385	beta-lactam
OXA-386	beta-lactam
OXA-387	beta-lactam
OXA-388	beta-lactam
OXA-390	beta-lactam
OXA-391	beta-lactam
OXA-4	beta-lactam
OXA-42	beta-lactam
OXA-43	beta-lactam
OXA-46	beta-lactam
OXA-47	beta-lactam
OXA-48	beta-lactam
OXA-49	beta-lactam
OXA-5	beta-lactam
OXA-50	beta-lactam
OXA-51	beta-lactam
OXA-53	beta-lactam
OXA-54	beta-lactam
OXA-55	beta-lactam
OXA-56	beta-lactam
OXA-57	beta-lactam
OXA-58	beta-lactam
OXA-59	beta-lactam
OXA-60	beta-lactam
OXA-61	beta-lactam
OXA-62	beta-lactam
OXA-63	beta-lactam
OXA-64	beta-lactam
OXA-65	beta-lactam
OXA-66	beta-lactam
OXA-67	beta-lactam
OXA-68	beta-lactam
OXA-69	beta-lactam
OXA-7	beta-lactam
OXA-70	beta-lactam
OXA-71	beta-lactam
OXA-72	beta-lactam
OXA-73	beta-lactam
OXA-74	beta-lactam
OXA-75	beta-lactam
OXA-76	beta-lactam
OXA-77	beta-lactam
OXA-78	beta-lactam
OXA-79	beta-lactam
OXA-80	beta-lactam
OXA-82	beta-lactam
OXA-83	beta-lactam
OXA-84	beta-lactam
OXA-85	beta-lactam
OXA-86	beta-lactam
OXA-87	beta-lactam
OXA-88	beta-lactam
OXA-89	beta-lactam
OXA-9	beta-lactam
OXA-90	beta-lactam
OXA-91	beta-lactam
OXA-92	beta-lactam
OXA-93	beta-lactam
OXA-94	beta-lactam
OXA-95	beta-lactam
OXA-96	beta-lactam
OXA-97	beta-lactam
OXA-98	beta-lactam
OXA-99	beta-lactam
OXY-1	beta-lactam
OXY-2	beta-lactam
OXY-3	beta-lactam
OXY-4	beta-lactam
OXY-5	beta-lactam
PBP-1a	beta-lactam
PBP_1b	beta-lactam
PBP_1a	beta-lactam
PBP_1c	beta-lactam
PBP-1b	beta-lactam
PBP-2x	beta-lactam
PDC-1	beta-lactam
PDC-10	beta-lactam
PDC-2	beta-lactam
PDC-3	beta-lactam
PDC-4	beta-lactam
PDC-5	beta-lactam
PDC-6	beta-lactam
PDC-7	beta-lactam
PDC-8	beta-lactam
PDC-9	beta-lactam
PER-1	beta-lactam
PER-2	beta-lactam
PER-3	beta-lactam
PER-4	beta-lactam
PER-5	beta-lactam
PER-6	beta-lactam
PER-7	beta-lactam
PSE-1	beta-lactam
PSE-4	beta-lactam
ROB-1	beta-lactam
RTG-4	beta-lactam
RTG-5	beta-lactam
SHV	beta-lactam
SHV-1	beta-lactam
SHV-100	beta-lactam
SHV-101	beta-lactam
SHV-102	beta-lactam
SHV-105	beta-lactam
SHV-109	beta-lactam
SHV-112	beta-lactam
SHV-12	beta-lactam
SHV-120	beta-lactam
SHV-121	beta-lactam
SHV-128	beta-lactam
SHV-13	beta-lactam
SHV-133	beta-lactam
SHV-134	beta-lactam
SHV-135	beta-lactam
SHV-137	beta-lactam
SHV-14	beta-lactam
SHV-140	beta-lactam
SHV-141	beta-lactam
SHV-142	beta-lactam
SHV-143	beta-lactam
SHV-145	beta-lactam
SHV-147	beta-lactam
SHV-148	beta-lactam
SHV-149	beta-lactam
SHV-150	beta-lactam
SHV-151	beta-lactam
SHV-152	beta-lactam
SHV-153	beta-lactam
SHV-154	beta-lactam
SHV-155	beta-lactam
SHV-157	beta-lactam
SHV-158	beta-lactam
SHV-159	beta-lactam
SHV-160	beta-lactam
SHV-161	beta-lactam
SHV-162	beta-lactam
SHV-164	beta-lactam
SHV-165	beta-lactam
SHV-167	beta-lactam
SHV-168	beta-lactam
SHV-172	beta-lactam
SHV-173	beta-lactam
SHV-178	beta-lactam
SHV-179	beta-lactam
SHV-2	beta-lactam
SHV-24	beta-lactam
SHV-27	beta-lactam
SHV-28	beta-lactam
SHV-29	beta-lactam
SHV-3	beta-lactam
SHV-34	beta-lactam
SHV-35	beta-lactam
SHV-36	beta-lactam
SHV-37	beta-lactam
SHV-38	beta-lactam
SHV-39	beta-lactam
SHV-4	beta-lactam
SHV-40	beta-lactam
SHV-41	beta-lactam
SHV-42	beta-lactam
SHV-44	beta-lactam
SHV-46	beta-lactam
SHV-48	beta-lactam
SHV-5	beta-lactam
SHV-50	beta-lactam
SHV-51	beta-lactam
SHV-52	beta-lactam
SHV-53	beta-lactam
SHV-55	beta-lactam
SHV-56	beta-lactam
SHV-59	beta-lactam
SHV-6	beta-lactam
SHV-60	beta-lactam
SHV-61	beta-lactam
SHV-62	beta-lactam
SHV-63	beta-lactam
SHV-64	beta-lactam
SHV-65	beta-lactam
SHV-66	beta-lactam
SHV-67	beta-lactam
SHV-69	beta-lactam
SHV-70	beta-lactam
SHV-71	beta-lactam
SHV-77	beta-lactam
SHV-8	beta-lactam
SHV-85	beta-lactam
SHV-86	beta-lactam
SHV-93	beta-lactam
SHV-94	beta-lactam
SHV-95	beta-lactam
SHV-96	beta-lactam
SHV-97	beta-lactam
SIM-1	beta-lactam
SMB-1	beta-lactam
SME-1	beta-lactam
SME-2	beta-lactam
SME-3	beta-lactam
SME-4	beta-lactam
SME-5	beta-lactam
SRT-1	beta-lactam
SRT-2	beta-lactam
TEM-1	beta-lactam
TEM-10	beta-lactam
TEM-101	beta-lactam
TEM-102	beta-lactam
TEM-104	beta-lactam
TEM-105	beta-lactam
TEM-106	beta-lactam
TEM-107	beta-lactam
TEM-108	beta-lactam
TEM-109	beta-lactam
TEM-11	beta-lactam
TEM-110	beta-lactam
TEM-111	beta-lactam
TEM-112	beta-lactam
TEM-113	beta-lactam
TEM-114	beta-lactam
TEM-115	beta-lactam
TEM-117	beta-lactam
TEM-118	beta-lactam
TEM-120	beta-lactam
TEM-121	beta-lactam
TEM-123	beta-lactam
TEM-124	beta-lactam
TEM-125	beta-lactam
TEM-126	beta-lactam
TEM-127	beta-lactam
TEM-128	beta-lactam
TEM-129	beta-lactam
TEM-130	beta-lactam
TEM-131	beta-lactam
TEM-132	beta-lactam
TEM-133	beta-lactam
TEM-134	beta-lactam
TEM-135	beta-lactam
TEM-136	beta-lactam
TEM-137	beta-lactam
TEM-138	beta-lactam
TEM-139	beta-lactam
TEM-141	beta-lactam
TEM-142	beta-lactam
TEM-143	beta-lactam
TEM-144	beta-lactam
TEM-145	beta-lactam
TEM-146	beta-lactam
TEM-147	beta-lactam
TEM-148	beta-lactam
TEM-149	beta-lactam
TEM-15	beta-lactam
TEM-151	beta-lactam
TEM-152	beta-lactam
TEM-153	beta-lactam
TEM-154	beta-lactam
TEM-155	beta-lactam
TEM-156	beta-lactam
TEM-157	beta-lactam
TEM-158	beta-lactam
TEM-159	beta-lactam
TEM-160	beta-lactam
TEM-162	beta-lactam
TEM-163	beta-lactam
TEM-166	beta-lactam
TEM-167	beta-lactam
TEM-168	beta-lactam
TEM-169	beta-lactam
TEM-17	beta-lactam
TEM-171	beta-lactam
TEM-176	beta-lactam
TEM-177	beta-lactam
TEM-178	beta-lactam
TEM-182	beta-lactam
TEM-183	beta-lactam
TEM-184	beta-lactam
TEM-185	beta-lactam
TEM-186	beta-lactam
TEM-187	beta-lactam
TEM-188	beta-lactam
TEM-189	beta-lactam
TEM-19	beta-lactam
TEM-190	beta-lactam
TEM-193	beta-lactam
TEM-194	beta-lactam
TEM-195	beta-lactam
TEM-197	beta-lactam
TEM-198	beta-lactam
TEM-2	beta-lactam
TEM-20	beta-lactam
TEM-201	beta-lactam
TEM-205	beta-lactam
TEM-208	beta-lactam
TEM-209	beta-lactam
TEM-21	beta-lactam
TEM-211	beta-lactam
TEM-213	beta-lactam
TEM-216	beta-lactam
TEM-22	beta-lactam
TEM-28	beta-lactam
TEM-29	beta-lactam
TEM-3	beta-lactam
TEM-30	beta-lactam
TEM-33	beta-lactam
TEM-34	beta-lactam
TEM-40	beta-lactam
TEM-43	beta-lactam
TEM-45	beta-lactam
TEM-47	beta-lactam
TEM-48	beta-lactam
TEM-49	beta-lactam
TEM-52	beta-lactam
TEM-53	beta-lactam
TEM-54	beta-lactam
TEM-55	beta-lactam
TEM-57	beta-lactam
TEM-6	beta-lactam
TEM-60	beta-lactam
TEM-63	beta-lactam
TEM-67	beta-lactam
TEM-68	beta-lactam
TEM-70	beta-lactam
TEM-72	beta-lactam
TEM-75	beta-lactam
TEM-76	beta-lactam
TEM-77	beta-lactam
TEM-78	beta-lactam
TEM-79	beta-lactam
TEM-80	beta-lactam
TEM-81	beta-lactam
TEM-82	beta-lactam
TEM-83	beta-lactam
TEM-84	beta-lactam
TEM-85	beta-lactam
TEM-86	beta-lactam
TEM-87	beta-lactam
TEM-88	beta-lactam
TEM-89	beta-lactam
TEM-90	beta-lactam
TEM-91	beta-lactam
TEM-92	beta-lactam
TEM-93	beta-lactam
TEM-94	beta-lactam
TEM-95	beta-lactam
TEM-96	beta-lactam
THIN-B	beta-lactam
TUS-1	beta-lactam
Toho-1	beta-lactam
VEB-1	beta-lactam
VEB-2	beta-lactam
VEB-3	beta-lactam
VEB-4	beta-lactam
VEB-5	beta-lactam
VEB-6	beta-lactam
VEB-7	beta-lactam
VEB-8	beta-lactam
VIM-1	beta-lactam
VIM-10	beta-lactam
VIM-12	beta-lactam
VIM-13	beta-lactam
VIM-14	beta-lactam
VIM-15	beta-lactam
VIM-16	beta-lactam
VIM-18	beta-lactam
VIM-2	beta-lactam
VIM-23	beta-lactam
VIM-24	beta-lactam
VIM-25	beta-lactam
VIM-26	beta-lactam
VIM-28	beta-lactam
VIM-30	beta-lactam
VIM-33	beta-lactam
VIM-34	beta-lactam
VIM-4	beta-lactam
VIM-7	beta-lactam
VIM-8	beta-lactam
VIM-9	beta-lactam
ampC	beta-lactam
blaB	beta-lactam
blaI	beta-lactam
blaR1	beta-lactam
blaZ	beta-lactam
ccrA	beta-lactam
AcrB/AcrD/AcrF family	multidrug
cephalosporinase_DHA-2	beta-lactam
class_A_beta-lactamase	beta-lactam
class_B_beta-lactamase	beta-lactam
class_C_beta-lactamase	beta-lactam
class_D_beta-lactamase	beta-lactam
fmtC	beta-lactam
mecA	beta-lactam
mecC	beta-lactam
mecI	beta-lactam
mecR1	beta-lactam
metallo-beta-lactamase	beta-lactam
penA	beta-lactam
bleO	bleomycin
bleomycin_resistance_protein	bleomycin
carA	carbomycin
catA	chloramphenicol
catB	chloramphenicol
catD	chloramphenicol
catP	chloramphenicol
catQ	chloramphenicol
catS	chloramphenicol
cat	chloramphenicol
cmlA	chloramphenicol
cmrA	chloramphenicol
floR	chloramphenicol
fosA	fosfomycin
fosB	fosfomycin
fosC	fosfomycin
fosX	fosfomycin
rosA	fosmidomycin
rosB	fosmidomycin
fusB	fusaric-acid
fusH	fusidic-acid
ksgA	kasugamycin
ereA	macrolide-lincosamide-streptogramin
ereB	macrolide-lincosamide-streptogramin
erm(31)	macrolide-lincosamide-streptogramin
erm(33)	macrolide-lincosamide-streptogramin
erm(34)	macrolide-lincosamide-streptogramin
erm(35)	macrolide-lincosamide-streptogramin
erm(36)	macrolide-lincosamide-streptogramin
erm(38)	macrolide-lincosamide-streptogramin
erm(39)	macrolide-lincosamide-streptogramin
erm(41)	macrolide-lincosamide-streptogramin
erm(TR)	macrolide-lincosamide-streptogramin
ermA	macrolide-lincosamide-streptogramin
ermB	macrolide-lincosamide-streptogramin
ermC	macrolide-lincosamide-streptogramin
ermE	macrolide-lincosamide-streptogramin
ermF	macrolide-lincosamide-streptogramin
ermG	macrolide-lincosamide-streptogramin
ermH	macrolide-lincosamide-streptogramin
ermN	macrolide-lincosamide-streptogramin
ermO	macrolide-lincosamide-streptogramin
ermS	macrolide-lincosamide-streptogramin
ermT	macrolide-lincosamide-streptogramin
ermX	macrolide-lincosamide-streptogramin
lmrA	macrolide-lincosamide-streptogramin
lmrB	macrolide-lincosamide-streptogramin
lmrP	macrolide-lincosamide-streptogramin
lnuA	macrolide-lincosamide-streptogramin
lnuB	macrolide-lincosamide-streptogramin
macA	macrolide-lincosamide-streptogramin
macB	macrolide-lincosamide-streptogramin
mefA	macrolide-lincosamide-streptogramin
mgtA	macrolide-lincosamide-streptogramin
mphA	macrolide-lincosamide-streptogramin
mphB	macrolide-lincosamide-streptogramin
mphC	macrolide-lincosamide-streptogramin
msrA	macrolide-lincosamide-streptogramin
msrC	macrolide-lincosamide-streptogramin
oleB	macrolide-lincosamide-streptogramin
oleD	macrolide-lincosamide-streptogramin
srmB	macrolide-lincosamide-streptogramin
tlcC	macrolide-lincosamide-streptogramin
vatA	macrolide-lincosamide-streptogramin
vatB	macrolide-lincosamide-streptogramin
vatC	macrolide-lincosamide-streptogramin
vatD	macrolide-lincosamide-streptogramin
vatE	macrolide-lincosamide-streptogramin
vatG	macrolide-lincosamide-streptogramin
vgaA	macrolide-lincosamide-streptogramin
vgaB	macrolide-lincosamide-streptogramin
vgaD	macrolide-lincosamide-streptogramin
vgaE	macrolide-lincosamide-streptogramin
vgbA	macrolide-lincosamide-streptogramin
vgbB	macrolide-lincosamide-streptogramin
EmrB-QacA	multidrug
efflux_EmrB	multidrug
TolC	multidrug
abeS	multidrug
acrA	multidrug
acrB	multidrug
acrF	multidrug
adeA	multidrug
adeB	multidrug
adeC	multidrug
adeJ	multidrug
adeK	multidrug
amrB	multidrug
bicyclomycin	multidrug
bpeE	multidrug
bpeF	multidrug
ceoA	multidrug
ceoB	multidrug
cmeA	multidrug
cmeB	multidrug
emrA	multidrug
emrB	multidrug
emrD	multidrug
emrE	multidrug
emrK	multidrug
major	multidrug
marR	multidrug
mdfA	multidrug
mdtA	multidrug
mdtB	multidrug
mdtC	multidrug
mdtD	multidrug
mdtE	multidrug
mdtF	multidrug
mdtG	multidrug
mdtH	multidrug
mdtK	multidrug
mdtL	multidrug
mdtM	multidrug
mdtN	multidrug
mdtO	multidrug
mdtP	multidrug
mepA	multidrug
mexA	multidrug
mexB	multidrug
mexC	multidrug
mexD	multidrug
mexE	multidrug
mexF	multidrug
mexG	multidrug
mexH	multidrug
mexI	multidrug
mexT	multidrug
mexW	multidrug
mexX	multidrug
mexY	multidrug
mtrE	multidrug
mtrR	multidrug
norA	multidrug
omp36	multidrug
ompF	multidrug
ompR	multidrug
opcM	multidrug
opmD	multidrug
oprA	multidrug
oprC	multidrug
oprJ	multidrug
oprM	multidrug
oprN	multidrug
pmrA	multidrug
qacA	multidrug
qacB	multidrug
qacG	multidrug
sdeY	multidrug
smeB	multidrug
smeC	multidrug
smeD	multidrug
smeE	multidrug
smeF	multidrug
ykkC	multidrug
ykkD	multidrug
arnA	polymyxin
puromycin	puromycin
mfpA	quinolone
norB	quinolone
qepA	quinolone
qnrA	quinolone
qnrB	quinolone
qnrS	quinolone
rifampin	rifamycin
spcN	spectinomycin
sul1	sulfonamide
sul2	sulfonamide
sul3	sulfonamide
otrA	tetracycline
tcr3	tetracycline
tet31	tetracycline
tet32	tetracycline
tet34	tetracycline
tet35	tetracycline
tet36	tetracycline
tet37	tetracycline
tet39	tetracycline
tet40	tetracycline
tet41	tetracycline
tet43	tetracycline
tet44	tetracycline
tetA	tetracycline
tetB	tetracycline
tetC	tetracycline
tetD	tetracycline
tetE	tetracycline
tetG	tetracycline
tetH	tetracycline
tetJ	tetracycline
tetL	tetracycline
tetM	tetracycline
tetO	tetracycline
tetP	tetracycline
tetQ	tetracycline
tetR	tetracycline
tetS	tetracycline
tetT	tetracycline
tetU	tetracycline
tetV	tetracycline
tetW	tetracycline
tetX	tetracycline
tetY	tetracycline
tetZ	tetracycline
dfrA1	trimethoprim
dfrA10	trimethoprim
dfrA12	trimethoprim
dfrA13	trimethoprim
dfrA14	trimethoprim
dfrA15	trimethoprim
dfrA16	trimethoprim
dfrA17	trimethoprim
dfrA19	trimethoprim
dfrA20	trimethoprim
dfrA21	trimethoprim
dfrA22	trimethoprim
dfrA23	trimethoprim
dfrA24	trimethoprim
dfrA25	trimethoprim
dfrA5	trimethoprim
dfrA7	trimethoprim
dfrB1	trimethoprim
dfrB2	trimethoprim
dfrB3	trimethoprim
dfrB6	trimethoprim
rpsD	unclassified
sdiA	unclassified
tmrB	unclassified
vanA	vancomycin
vanB	vancomycin
vanC	vancomycin
vanD	vancomycin
vanE	vancomycin
vanG	vancomycin
vanH	vancomycin
vanM	vancomycin
vanN	vancomycin
vanR	vancomycin
vanS	vancomycin
vanT	vancomycin
vanU	vancomycin
vanW	vancomycin
vanX	vancomycin
vanY	vancomycin
vanZ	vancomycin

## Sheet: Dataset S3
Dataset S3 ARG types and subtypes' information of domain based annotation result.
Type	Subtype	Model_ID	Resfam Family name	Description	ARO Identifiers	HMM Source	Antibiotic Classification (Resfam Only)Mechanism Classification	Ressistance Mechanism
tetracycline	TetR_N	PF00440.21	TetR_N	Bacterial regulatory proteins, tetR family	PF00440.21	Pfam		Gene Modulating Resistance
beta-lactam	Lactamase_B	PF00753.25	Lactamase_B	Metallo-beta-lactamase superfamily	PF00753.25	Pfam	Beta-Lactamase	Beta-Lactamase
multidrug	ACR_tran	PF00873.17	ACR_tran	AcrB/AcrD/AcrF family	PF00873.17	Pfam		Other Efflux
multidrug	Multi_Drug_Res	PF00893.17	Multi_Drug_Res	Small Multidrug Resistance protein	PF00893.17	Pfam		Other Efflux
multidrug	MarR	PF01047.20	MarR	MarR family	PF01047.20	Pfam		Gene Modulating Resistance
beta-lactam	PBP_dimer	PF03717.13	PBP_dimer	Penicillin-binding Protein dimerisation domain	PF03717.13	Pfam	Beta-Lactamase	Beta-Lactamase
aminoglycoside	APH_6_hur	PF04655.12	APH_6_hur	Aminoglycoside/hydroxyurea antibiotic resistance kinase	PF04655.12	Pfam		Other
beta-lactam	BiPBP_C	PF06832.10	BiPBP_C	Penicillin-Binding Protein C-terminus Family	PF06832.10	Pfam		Beta-Lactamase
beta-lactam	Lactamase_B_2	PF12706.5	Lactamase_B_2	Beta-lactamase superfamily domain	PF12706.5	Pfam	Beta-Lactamase	Beta-Lactamase
multidrug	MarR_2	PF12802.5	MarR_2	MarR family	PF12802.5	Pfam		Gene Modulating Resistance
beta-lactam	Beta-lactamase2	PF13354.4	Beta-lactamase2	Beta-lactamase enzyme family	PF13354.4	Pfam		Beta-Lactamase
beta-lactam	Lactamase_B_3	PF13483.4	Lactamase_B_3	Beta-lactamase superfamily domain	PF13483.4	Pfam	Beta-Lactamase	Beta-Lactamase
multidrug	emrB	TIGR00711	emrB	efflux_EmrB: drug resistance MFS transporter, drug:H+ antiporter-2 (14 Spanner) (DHA2) family	TIGR00711	TIGRFam		MFS Transporter
beta-lactam	TIGR02071	TIGR02071	TIGR02071	PBP_1b: penicillin-binding protein 1B	TIGR02071	TIGRFam	Beta-Lactamase	Beta-Lactamase
beta-lactam	TIGR02073	TIGR02073	TIGR02073	PBP_1c: penicillin-binding protein 1C	TIGR02073	TIGRFam	Beta-Lactamase	Beta-Lactamase
beta-lactam	TIGR02074	TIGR02074	TIGR02074	PBP_1a_fam: penicillin-binding protein, 1A family	TIGR02074	TIGRFam	Beta-Lactamase	Beta-Lactamase
beta-lactam	TIGR03423	TIGR03423	TIGR03423	pbp2_mrdA: penicillin-binding protein 2	TIGR03423	TIGRFam	Beta-Lactamase	Beta-Lactamase
unclassified	16S_Ribosomal_RNA_Methyltransferase	RF0001	16S_Ribosomal_RNA_Methyltransferase	16S ribosomal RNA methyltransferase	ARO:3000857	Resfam	rRNA Methyltransferase	rRNA Methyltransferase
aminoglycoside	AAC3	RF0002	AAC3	Aminoglycoside Acetyltransferase (AAC3)	ARO:3000104;ARO:3000322	Resfam	Aminoglycoside Modifying Enzyme	Acetyltransferase
aminoglycoside	AAC3-I	RF0003	AAC3-I	Aminoglycoside Acetyltransferase (AAC3-I)	ARO:3000104;ARO:3001205	Resfam	Aminoglycoside Modifying Enzyme	Acetyltransferase
aminoglycoside	AAC6-I	RF0004	AAC6-I	Aminoglycoside Acetyltransferase (AAC6-I)	AARO:3000104;ARO:3001207	Resfam	Aminoglycoside Modifying Enzyme	Acetyltransferase
aminoglycoside	AAC6-Ib	RF0005	AAC6-Ib	Aminoglycoside Acetyltransferase (AAC6-Ib)	ARO:3000104;ARO:3001206	Resfam	Aminoglycoside Modifying Enzyme	Acetyltransferase
aminoglycoside	AAC6-II	RF0006	AAC6-II	Aminoglycoside Acetyltransferase (AAC6-II)	ARO:3000104;ARO:3001208	Resfam	Aminoglycoside Modifying Enzyme	Acetyltransferase
multidrug	ABCAntibioticEffluxPump	RF0007	ABCAntibioticEffluxPump	ATP-binding cassette (ABC) antibiotic efflux pump	ARO:0010001	Resfam	ABC Transporter	ABC Transporter
unclassified	ABC_tran	RF0008	ABC_tran	PF00005.22 ABC transporter	ARO:0010001	Pfam		ABC Transporter
unclassified	ABC1	RF0009	ABC1	PF03109.11 ABC1 family	ARO:3000000	Pfam		ABC Transporter
unclassified	ABC2_membrane	RF0010	ABC2_membrane	PF01061.19 ABC-2 type transporter	ARO:3000000	Pfam		ABC Transporter
unclassified	Acetyltransf_1	RF0011	Acetyltransf_1	PF00583.19 Acetyltransferase (GNAT) family	ARO:3000000	Pfam		Acetyltransferase
unclassified	Acetyltransf_3	RF0012	Acetyltransf_3	PF13302.1 Acetyltransferase (GNAT) domain	ARO:3000000	Pfam		Acetyltransferase
unclassified	Acetyltransf_4	RF0013	Acetyltransf_4	PF13420.1 Acetyltransferase (GNAT) domain	ARO:3000000	Pfam		Acetyltransferase
unclassified	Acetyltransf_7	RF0014	Acetyltransf_7	PF13508.1 Acetyltransferase (GNAT) domain	ARO:3000000	Pfam		Acetyltransferase
unclassified	Acetyltransf_8	RF0015	Acetyltransf_8	PF13523.1 Acetyltransferase (GNAT) domain	ARO:3000000	Pfam		Acetyltransferase
unclassified	Acetyltransf_9	RF0016	Acetyltransf_9	PF13527.1 Acetyltransferase (GNAT) domain	ARO:3000000	Pfam		Acetyltransferase
multidrug	ACR_tran	RF0017	ACR_tran	PF00873.14 AcrB/AcrD/AcrF family	ARO:3000216;ARO:3000491;ARO:3000502	Pfam		Other Efflux
unclassified	Acyltransferase	RF0018	Acyltransferase	PF01553.16 Acyltransferase	ARO:3000000	Pfam		Acetyltransferase
multidrug	adeA-adeI	RF0019	adeA-adeI	adeA-adeI: membrane fusion protein of multidrug efflux complex	ARO:3000774;ARO:3000780	Resfam	RND Antibiotic Efflux	RND Antibiotic Efflux
multidrug	adeB	RF0020	adeB	adeB: membrane fusion protein of multidrug efflux complex	ARO:3000775	Resfam	RND Antibiotic Efflux	RND Antibiotic Efflux
multidrug	adeC-adeK-oprM	RF0021	adeC-adeK-oprM	adeC-adeK-oprM: outer membrane factor the multidrug efflux complex	ARO:3000776;ARO:3000782;ARO:3000379	Resfam	RND Antibiotic Efflux	RND Antibiotic Efflux
multidrug	adeR	RF0022	adeR	adeR: positive regulator of AdeABC efflux system	ARO:3000553	Resfam	Other Efflux	Other Efflux
multidrug	adeS	RF0023	adeS	adeS: gene modulating antibiotic efflux regulating AdeABC	ARO:3000549	Resfam	Other Efflux	Other Efflux
unclassified	Aminotran_1_2	RF0024	Aminotran_1_2	PF00155.16 Aminotransferase class I and II	ARO:3000000	Pfam		Aminotransferase
unclassified	Aminotran_4	RF0025	Aminotran_4	PF01063.14 Aminotransferase class IV	ARO:3000000	Pfam		Aminotransferase
aminoglycoside	ANT2	RF0026	ANT2	Aminoglycoside Nucleotidyltransferase (ANT2)	ARO:3000230	Resfam	Aminoglycoside Modifying Enzyme	Nucleotidyltransferase
aminoglycoside	ANT3	RF0027	ANT3	Aminoglycoside Nucleotidyltransferase (ANT3)	ARO:3000232	Resfam	Aminoglycoside Modifying Enzyme	Nucleotidyltransferase
aminoglycoside	ANT4	RF0028	ANT4	Aminoglycoside Nucleotidyltransferase (ANT4)	ARO:3000229	Resfam	Aminoglycoside Modifying Enzyme	Nucleotidyltransferase
aminoglycoside	ANT6	RF0029	ANT6	Aminoglycoside Nucleotidyltransferase (ANT6)	ARO:3000225	Resfam	Aminoglycoside Modifying Enzyme	Nucleotidyltransferase
aminoglycoside	ANT9	RF0030	ANT9	Aminoglycoside Nucleotidyltransferase (ANT9)	ARO:3000228	Resfam	Aminoglycoside Modifying Enzyme	Nucleotidyltransferase
aminoglycoside	Antibiotic_NAT	RF0031	Antibiotic_NAT	PF02522.9 Aminoglycoside 3-N-acetyltransferase	ARO:3000121	Pfam		Acetyltransferase
aminoglycoside	APH	RF0032	APH	PF01636.18 Phosphotransferase enzyme family	ARO:3000000	Pfam		Acetyltransferase
aminoglycoside	APH3	RF0033	APH3	aminoglycoside phosphotransferase (APH3)	ARO:3000126	Resfam	Aminoglycoside Modifying Enzyme	Phosphotransferase
aminoglycoside	APH6	RF0034	APH6	aminoglycoside phosphotransferase (APH3)	ARO:3000151	Resfam	Aminoglycoside Modifying Enzyme	Phosphotransferase
multidrug	baeR	RF0035	baeR	baeR: subunit of gene modulating antibiotic efflux	ARO:3000828	Resfam	Gene Modulating Resistance	Gene Modulating Resistance
multidrug	baeS	RF0036	baeS	baeS: subunit of gene modulating antibiotic efflux	ARO:3000829	Resfam	Gene Modulating Resistance	Gene Modulating Resistance
beta-lactam	BCII	RF0037	BCII	Bacillus cereus beta-lactamase II (subclass B1 (metallo-) beta-lactamase)	ARO:3000577	Resfam	Beta-Lactamase	Beta-Lactamase
beta-lactam	Beta-lactamase	RF0038	Beta-lactamase	PF00144.19 Beta-lactamase	ARO:3000001	Pfam		Beta-Lactamase
beta-lactam	Beta-lactamase2	RF0039	Beta-lactamase2	PF13354.1 Beta-lactamase enzyme family	ARO:3000001	Pfam		Beta-Lactamase
beta-lactam	BJP	RF0040	BJP	BJP beta-lactamase (subclass B3 (metallo-) beta-lactamase)	ARO:3000856	Resfam	Beta-Lactamase	Beta-Lactamase
beta-lactam	BlaB	RF0041	BlaB	Beta-lactamase B (BlaB) (subclass B1 (metallo-) beta-lactamase)	ARO:3000579	Resfam	Beta-Lactamase	Beta-Lactamase
beta-lactam	blaI	RF0042	blaI	blaI: gene modulating beta-lactam resistance, regulates PC1 beta-lactamase (blaZ)	ARO:3000090	Resfam	Gene Modulating Resistance	Gene Modulating Resistance
beta-lactam	blaR1	RF0043	blaR1	blaR1: gene modulating beta-lactam resistance, regulates PC1 beta-lactamase (blaZ)	ARO:3000217	Resfam	Gene Modulating Resistance	Gene Modulating Resistance
beta-lactam	CARB-PSE	RF0044	CARB-PSE	CARB-PSE beta-lactamases (class a)	ARO:3000091;ARO:3000092	Resfam	Beta-Lactamase	Beta-Lactamase
chloramphenicol	CAT	RF0045	CAT	PF00302.13 Chloramphenicol acetyltransferase	ARO:3000122	Pfam	Chloramphenicol Resistance	Acetyltransferase
beta-lactam	CblA	RF0046	CblA	CblA cephalosporin (class a)	ARO:3001209	Resfam	Beta-Lactamase	Beta-Lactamase
beta-lactam	CepA	RF0047	CepA	CepA cehphalosporin (class a)	ARO:3001210	Resfam	Beta-Lactamase	Beta-Lactamase
chloramphenicol	Cfr23RibosomalRNAMethyltransferase	RF0048	Cfr23RibosomalRNAMethyltransferase	Cfr 23S ribosomal RNA methyltransferase	ARO:3000202	Resfam	rRNA Methyltransferase	rRNA Methyltransferase
beta-lactam	CfxA	RF0049	CfxA	CfxA cephalosporin (class a)	ARO:3001211	Resfam	Beta-Lactamase	Beta-Lactamase
chloramphenicol	Chloramphenicol_Acetyltransferase_CAT	RF0050	Chloramphenicol_Acetyltransferase_CAT	chloramphenicol acetyltransferase (CAT)	ARO:3000122	Resfam	Chloramphenicol Resistance	Acetyltransferase
chloramphenicol	Chloramphenicol_Efflux_Pump	RF0051	Chloramphenicol_Efflux_Pump	chloramphenicol efflux pump	ARO:3001212	Resfam	Chloramphenicol Resistance	Other Efflux
chloramphenicol	Chloramphenicol_Phosphotransferase_CPT	RF0052	Chloramphenicol_Phosphotransferase_CPT	chloramphenicol phosphotransferase (CPT)	ARO:3000249	Resfam	Chloramphenicol Resistance	Phosphotransferase
beta-lactam	ClassA	RF0053	ClassA	Class A beta-lactamase	ARO:3000078	Resfam	Beta-Lactamase	Beta-Lactamase
beta-lactam	ClassB	RF0054	ClassB	Class B beta-lactamase	ARO:3000004	Resfam	Beta-Lactamase	Beta-Lactamase
beta-lactam	ClassC-AmpC	RF0055	ClassC-AmpC	Class C beta-lactamases	ARO:3000076;ARO:3000019	Resfam	Beta-Lactamase	Beta-Lactamase
beta-lactam	ClassD	RF0056	ClassD	Class D beta-lactamases	ARO:3000075;ARO:3000017	Resfam	Beta-Lactamase	Beta-Lactamase
beta-lactam	CMY-LAT-MOX-ACT-MIR-FOX	RF0057	CMY-LAT-MOX-ACT-MIR-FOX	A grouping of the related CMY, LAT, MOX, ACT, MIR, and FOX beta-lactamases (class c)	ARO:3000072;ARO:3000058;ARO:3000067;ARO:3000084;ARO:3000069;ARO:3000083	Resfam	Beta-Lactamase	Beta-Lactamase
chloramphenicol	CPT	RF0058	CPT	PF07931.7 Chloramphenicol phosphotransferase-like protein	ARO:3000249	Pfam	Chloramphenicol Resistance	Phosphotransferase
beta-lactam	CTXM	RF0059	CTXM	CTX-M beta-lactamase (class a)	ARO:3000016	Resfam	Beta-Lactamase	Beta-Lactamase
unclassified	Dala_Dala_lig_C	RF0060	Dala_Dala_lig_C	PF07478.8 D-ala D-ala ligase C-terminus	ARO:3000000	Pfam		D-ala D-ala Ligase
unclassified	Dala_Dala_lig_N	RF0061	Dala_Dala_lig_N	PF01820.16 D-ala D-ala ligase N-terminus	ARO:3000000	Pfam		D-ala D-ala Ligase
beta-lactam	DHA	RF0062	DHA	DHA beta-lactamase (class c)	ARO:3000068	Resfam	Beta-Lactamase	Beta-Lactamase
trimethoprim	DHFR_1	RF0063	DHFR_1	PF00186.14 Dihydrofolate reductase	ARO:3000745	Pfam		Target Redundancy/Overexpression
beta-lactam	DIM-GIM-SIM	RF0064	DIM-GIM-SIM	A grouping of the related DIM, GIM, and SIM beta-lactamases (subclass B1 (metallo-) beta-lactamases)	ARO:3000848;ARO:3000845;ARO:3000846	Resfam	Beta-Lactamase	Beta-Lactamase
multidrug	emrB	RF0065	emrB	emrB: subunit of efflux pump conferring antibiotic resistance	ARO:3000074	Resfam	MFS Transporter	MFS Transporter
multidrug	emrE	RF0066	emrE	emrE: small multidrug resistance (SMR) antibiotic efflux pump	ARO:3000264	Resfam	Other Efflux	Other Efflux
multidrug	Erm23SRibosomalRNAMethyltransferase	RF0067	Erm23SRibosomalRNAMethyltransferase	Emr 23S ribosomal RNA methyltransferase: rRNA methyltransferase conferring antibiotic resistance	ARO:3000560	Resfam	rRNA Methyltransferase	rRNA Methyltransferase
multidrug	Erm38	RF0068	Erm38	Erm38: Erm 23S ribosomal RNA methyltransferase: rRNA methyltransferase conferring antibiotic resistance	ARO:3000601	Resfam	rRNA Methyltransferase	rRNA Methyltransferase
macrolide-lincosamide-streptogramin	ErmA	RF0069	ErmA	ErmA: Erm 23S ribosomal RNA methyltransferase: rRNA methyltransferase conferring antibiotic resistance	ARO:3000347	Resfam	rRNA Methyltransferase	rRNA Methyltransferase
macrolide-lincosamide-streptogramin	ErmB	RF0070	ErmB	ErmB: Erm 23S ribosomal RNA methyltransferase: rRNA methyltransferase conferring antibiotic resistance	ARO:3000375	Resfam	rRNA Methyltransferase	rRNA Methyltransferase
macrolide-lincosamide-streptogramin	ErmC	RF0071	ErmC	ErmC: Erm 23S ribosomal RNA methyltransferase: rRNA methyltransferase conferring antibiotic resistance	ARO:3000250	Resfam	rRNA Methyltransferase	rRNA Methyltransferase
beta-lactam	Exo	RF0072	Exo	Exo beta-lactamase (class a)	ARO:3001213	Resfam	Beta-Lactamase	Beta-Lactamase
quinolone	FluoroquinoloneResistantDNATopoisomerase	RF0074	FluoroquinoloneResistantDNATopoisomerase	Fluoroquinolone Resistant DNA Topoisomerase	ARO:3000452	Resfam	Quinolone Resistance	Quinolone Resistance
unclassified	FmrO_rmt	RF0075	FmrO_rmt	PF07091.6 Ribosomal RNA methyltransferase (FmrO)	ARO:3000000	Pfam		rRNA Methyltransferase
beta-lactam	GES	RF0076	GES	GES beta-lactamase (class a)	ARO:3000066	Resfam	Beta-Lactamase	Beta-Lactamase
bleomycin	Glyoxalase	RF0077	Glyoxalase	PF00903.20 Glyoxalase/Bleomycin resistance protein/Dioxygenase superfamily	ARO:3000000	Pfam		Other
beta-lactam	GOB	RF0078	GOB	GOB beta-lactamase (subclass B3 (metallo-) beta-lactamase)	ARO:3000850	Resfam	Beta-Lactamase	Beta-Lactamase
unclassified	HTH_AraC	RF0079	HTH_AraC	PF00165.18 Bacterial regulatory helix-turn-helix proteins, AraC family	ARO:3000000	Pfam		Gene Modulating Resistance
beta-lactam	IMP	RF0080	IMP	Plasmid mediated IMP-type carbapenemases (subclass B1 (metallo-) beta-lactamase)	ARO:3000020	Resfam	Beta-Lactamase	Beta-Lactamase
beta-lactam	IND	RF0081	IND	IND beta-lactamases (subclass B1 (metallo-) beta-lactamase)	ARO:3000060	Resfam	Beta-Lactamase	Beta-Lactamase
beta-lactam	KHM	RF0082	KHM	KHM beta-lactamases (subclass B1 (metallo-) beta-lactamase)	ARO:3000847	Resfam	Beta-Lactamase	Beta-Lactamase
beta-lactam	KPC	RF0083	KPC	Klebsiella pneumoniae carbapenem resistant (KPC) beta-lactamases (class a)	ARO:3000059	Resfam	Beta-Lactamase	Beta-Lactamase
beta-lactam	L1	RF0084	L1	L1 beta-lactamase (subclass B3 (metallo-) beta-lactamase)	ARO:3000582	Resfam	Beta-Lactamase	Beta-Lactamase
beta-lactam	Lactamase_B	RF0085	Lactamase_B	PF00753.22 Metallo-beta-lactamase superfamily	ARO:3000004	Pfam	Beta-Lactamase	Beta-Lactamase
beta-lactam	Lactamase_B_2	RF0086	Lactamase_B_2	PF12706.2 Beta-lactamase superfamily domain	ARO:3000001	Pfam	Beta-Lactamase	Beta-Lactamase
beta-lactam	LRA	RF0087	LRA	LRA beta-lactamase (subclass B3 (metallo-) beta-lactamase)	ARO:3000852	Resfam	Beta-Lactamase	Beta-Lactamase
macrolide-lincosamide-streptogramin	macA	RF0088	macA	macA: subunit of efflux pump conferring antibiotic resistance	ARO:3000533	Resfam	ABC Transporter	ABC Transporter
macrolide-lincosamide-streptogramin	macB	RF0089	macB	macB: subunit of efflux pump conferring antibiotic resistance	ARO:3000535	Resfam	ABC Transporter	ABC Transporter
macrolide-lincosamide-streptogramin	MacrolideGlycosyltransfer	RF0090	MacrolideGlycosyltransfer	macrolide glycosyltransferase: macrolide inactivation enzyme	ARO:3000458	Resfam	Other	Other
multidrug	marA	RF0091	marA	marA: transcription factor induces MDR efflux pump AcrAB	ARO:3000263	Resfam	Gene Modulating Resistance	Gene Modulating Resistance
multidrug	MarR	RF0092	MarR	PF01047.17 MarR family	ARO:3000718	Pfam		Gene Modulating Resistance
multidrug	MarR_2	RF0093	MarR_2	PF12802.2 MarR family	ARO:3000718	Pfam		Gene Modulating Resistance
beta-lactam	mecR1	RF0094	mecR1	mecR1: gene modulating beta-lactam resistance	ARO:3000215	Resfam	Gene Modulating Resistance	Gene Modulating Resistance
unclassified	Methyltransf_18	RF0095	Methyltransf_18	PF12847.2 Methyltransferase domain	ARO:3000000	Pfam		Methyltransferase
multidrug	MexA	RF0096	MexA	mexA: membrane fusion protein of the MexAB-OprM multidrug efflux complex	ARO:3000377	Resfam	RND Antibiotic Efflux	RND Antibiotic Efflux
multidrug	MexC	RF0097	MexC	mexC: membrane fusion protein of the MexCD-OprJ multidrug efflux complex	ARO:3000800	Resfam	RND Antibiotic Efflux	RND Antibiotic Efflux
multidrug	MexE	RF0098	MexE	mexE: membrane fusion protein of the MexEF-OprN multidrug efflux complex	ARO:3000803	Resfam	RND Antibiotic Efflux	RND Antibiotic Efflux
multidrug	MexH	RF0099	MexH	mexH: membrane fusion protein of the efflux complex MexGHI-OpmD	ARO:3000807	Resfam	RND Antibiotic Efflux	RND Antibiotic Efflux
multidrug	MexW-MexI	RF0100	MexW-MexI	A grouping of related mexW and mexI subunits of efflux pumps conferring antibiotic resistance	ARO:3000808	Resfam	RND Antibiotic Efflux	RND Antibiotic Efflux
multidrug	MexX	RF0101	MexX	mexX: subunit of efflux pump conferring antibiotic resistance	ARO:3001214	Resfam	RND Antibiotic Efflux	RND Antibiotic Efflux
multidrug	MFS_1	RF0102	MFS_1	PF07690.11 Major Facilitator Superfamily	ARO:0010002	Pfam		MFS Transporter
unclassified	MFS_3	RF0103	MFS_3	PF05977.8 Transmembrane secretion effector	ARO:3000000	Pfam		MFS Transporter
multidrug	MFSAntibioticEffluxPump	RF0104	MFSAntibioticEffluxPump	major facilitator superfamily (MFS) antibiotic efflux pump	ARO:0010002	Resfam	MFS Transporter	MFS Transporter
beta-lactam	MoxA	RF0105	MoxA	MoxA beta-lactamase (class a)	ARO:3001215	Resfam	Beta-Lactamase	Beta-Lactamase
multidrug	mprF	RF0106	mprF	mprF: peptide antibiotic resistance gene	ARO:3000863	Resfam	Gene Modulating Resistance	Gene Modulating Resistance
multidrug	msbA	RF0107	msbA	msbA: ATP-binding cassette (ABC) antibiotic efflux pump	ARO:3000460	Resfam	ABC Transporter	ABC Transporter
beta-lactam	NDM-CcrA	RF0108	NDM-CcrA	A grouping of related NDM and CcrA beta-lactamases	ARO:3000057;ARO:3000578	Resfam	Beta-Lactamase	Beta-Lactamase
multidrug	norA	RF0109	norA	norA: major facilitator superfamily (MFS) antibiotic efflux pump	ARO:3000391	Resfam	MFS Transporter	MFS Transporter
beta-lactam	PC1	RF0111	PC1	PC1: blaZ beta-lactamase (class a)	ARO:3000621	Resfam	Beta-Lactamase	Beta-Lactamase
multidrug	phoQ	RF0112	phoQ	phoQ: subunit of gene modulating antibiotic efflux	ARO:3000835	Resfam	Gene Modulating Resistance	Gene Modulating Resistance
multidrug	QuinoloneResistanceProteinQnr	RF0113	QuinoloneResistanceProteinQnr	quninolone resistance protein (Qnr): antibiotic target protection protein	ARO:3000419	Resfam	Quinolone Resistance	Quinolone Resistance
multidrug	ramA	RF0114	ramA	ramA: gene modulating antibiotic efflux	ARO:3000823	Resfam	Gene Modulating Resistance	Gene Modulating Resistance
multidrug	RNDAntibioticEffluxPump	RF0115	RNDAntibioticEffluxPump	resistance-nodulation-cell division (RND) antibiotic efflux pump	ARO:0010004	Resfam	RND Antibiotic Efflux	RND Antibiotic Efflux
multidrug	robA	RF0116	robA	robA: transcriptional activator of AcrAB antibiotic efflux pump	ARO:3000825	Resfam	Gene Modulating Resistance	Gene Modulating Resistance
multidrug	romA	RF0117	romA	romA: trasncription factor mediating antibiotic resistance	ARO:3001216	Resfam	Gene Modulating Resistance	Gene Modulating Resistance
beta-lactam	Sfh	RF0118	Sfh	sfh beta-lactamases (subclass B2 (metallo-) beta-lactamase)	ARO:3000849	Resfam	Beta-Lactamase	Beta-Lactamase
beta-lactam	SHV-LEN	RF0119	SHV-LEN	A grouping of the related SHV and LEN beta-lactamases (class a)	ARO:3000096	Resfam	Beta-Lactamase	Beta-Lactamase
beta-lactam	SME	RF0120	SME	SME beta-lactamase (class a)	ARO:3000055	Resfam	Beta-Lactamase	Beta-Lactamase
multidrug	soxR	RF0121	soxR	soxR: mutant efflux regulatory protein conferring antibiotic resistance	ARO:3000836	Resfam	Gene Modulating Resistance	Gene Modulating Resistance
beta-lactam	SPM	RF0122	SPM	Sao Paulo metallo-beta-lactamase (SPM-1) (subclass B1 (metallo-) beta-lactamase)	ARO:3000580	Resfam	Beta-Lactamase	Beta-Lactamase
beta-lactam	SubclassB1	RF0123	SubclassB1	Subclass B1 (metallo-) beta-lactamase hydrolize penicillins, cephalosporins and carbapenems	ARO:3000568	Resfam	Beta-Lactamase	Beta-Lactamase
beta-lactam	SubclassB2	RF0124	SubclassB2	Subclass B2 (metallo-) beta-lactamase selectively hydrolize carbapenems	ARO:3000570	Resfam	Beta-Lactamase	Beta-Lactamase
beta-lactam	SubclassB3	RF0125	SubclassB3	Subclass B3 (metallo-) beta-lactamase hydrolize penicillins, cephalosporins and carbapenems	ARO:3000571	Resfam	Beta-Lactamase	Beta-Lactamase
beta-lactam	TEM	RF0126	TEM	TEM beta-lactamase (class a)	ARO:3000014	Resfam	Beta-Lactamase	Beta-Lactamase
tetracycline	TetA	RF0127	TetA	tetA: tetracycline resistance MFS efflux pump	ARO:3000165	Resfam	Tetracycline MFS Efflux	MFS Transporter
tetracycline	TetA-B	RF0128	TetA-B	tetA(B): tetracycline resistance MFS efflux pump	ARO:3000165	Resfam	Tetracycline MFS Efflux	MFS Transporter
tetracycline	TetA-G	RF0129	TetA-G	tetA(G): tetracycline resistance MFS efflux pump	ARO:3000165	Resfam	Tetracycline MFS Efflux	MFS Transporter
tetracycline	TetD	RF0130	TetD	tetD: tetracycline resistance MFS efflux pump	ARO:3000168	Resfam	Tetracycline MFS Efflux	MFS Transporter
tetracycline	TetE	RF0131	TetE	tetE: tetracycline resistance MFS efflux pump	ARO:3000173	Resfam	Tetracycline MFS Efflux	MFS Transporter
tetracycline	TetH-TetJ	RF0132	TetH-TetJ	tetH and TetJ: tetracycline resistance MFS efflux pumps	ARO:3000175;ARO:3000177	Resfam	Tetracycline MFS Efflux	MFS Transporter
tetracycline	TetM-TetW-TetO-TetS	RF0133	TetM-TetW-TetO-TetS	tetM, tetW, tetO, and tetS: tetracycline resistance ribosomal protection protein	ARO:3000186;ARO:3000194;ARO:3000190;ARO:3000192	Resfam	Tetracycline Ribosomal Protection	Target Protection
tetracycline	Tetracycline_Resistance_MFS_Efflux_Pump	RF0134	Tetracycline_Resistance_MFS_Efflux_Pump	tetracycline resistance MFS efflux pump: selectively pump out tetracycline or tetracycline derivatives	ARO:3000239	Resfam	Tetracycline MFS Efflux	MFS Transporter
tetracycline	Tetracycline_Resistance_Ribosomal_Protection_Protein	RF0135	Tetracycline_Resistance_Ribosomal_Protection_Protein	tetracycline resistance ribosomal protection protein: protect RNA-polymerase from tetracycline inhibition	ARO:0000002	Resfam	Tetracycline Ribosomal Protection	Target Protection
tetracycline	TetX	RF0136	TetX	tetX: tetracycline inactivation enzyme	ARO:3000205	Resfam	Tetracycline Inactivation	Antibiotic Inactivation
tetracycline	TetY	RF0137	TetY	tetY: tetracycline resistance MFS efflux pump	ARO:3000182	Resfam	Tetracycline MFS Efflux	MFS Transporter
unclassified	Thymidylat_synt	RF0139	Thymidylat_synt	PF00303.14 Thymidylate synthase	ARO:3000000	Pfam		Target Redundancy/Overexpression
multidrug	Bcr_Cfla	RF0140	Bcr_Cfla	TIGR00710 efflux Bcr CflA: drug resistance transporter, Bcr/CflA subfamily	ARO:3000000	TIGRFam		MFS Transporter
multidrug	EmrB	RF0141	EmrB	TIGR00711 efflux EmrB: drug resistance MFS transporter, drug:H+ antiporter-2 (14 Spanner) (DHA2) family	ARO:3000074	TIGRFam		MFS Transporter
multidrug	MATE_efflux	RF0142	MATE_efflux	TIGR00797 matE: MATE efflux family protein	ARO:3000112	TIGRFam		Other Efflux
daunorubicin	drrA	RF0143	drrA	TIGR01188 drrA: daunorubicin resistance ABC transporter, ATP-binding protein	ARO:3000000	TIGRFam		ABC Transporter
unclassified	DalaDala	RF0144	DalaDala	TIGR01205 D ala D alaTIGR: D-alanine--D-alanine ligase	ARO:3000000	TIGRFam		D-ala D-ala Ligase
unclassified	SoxR	RF0145	SoxR	TIGR01950 SoxR: redox-sensitive transcriptional activator SoxR	ARO:3000836	TIGRFam		Gene Modulating Resistance
unclassified	ThymSym	RF0146	ThymSym	TIGR03284 thym sym: thymidylate synthase	ARO:3000000	TIGRFam		Target Redundancy/Overexpression
multidrug	tolC	RF0147	tolC	tolC: subunit of efflux pump conferring antibiotic resistance	ARO:3000237	Resfam	ABC Transporter	ABC Transporter
beta-lactam	Transpeptidase	RF0148	Transpeptidase	PF00905.17 Penicillin binding protein transpeptidase domain	ARO:3000129	Pfam		Target Redundancy/Overexpression
vancomycin	vanA	RF0149	vanA	VanA: D-Ala-D-Ala ligase that can synthesize D-Ala-D-Lac	ARO:3000010	Resfam	Gylcopeptide Resistance	Gylcopeptide Resistance
vancomycin	vanB	RF0150	vanB	VanB: D-Ala-D-Ala ligase that can synthesize D-Ala-D-Lac	ARO:3000013	Resfam	Gylcopeptide Resistance	Gylcopeptide Resistance
vancomycin	vanC	RF0151	vanC	VanC: D-Ala-D-Ala ligase that can synthesize D-Ala-D-Ser	ARO:3000368	Resfam	Gylcopeptide Resistance	Gylcopeptide Resistance
vancomycin	vanD	RF0152	vanD	VanD: D-Ala-D-Ala ligase that can synthesize D-Ala-D-Lac	ARO:3000005	Resfam	Gylcopeptide Resistance	Gylcopeptide Resistance
vancomycin	vanH	RF0153	vanH	VanH: D-specific alpha-ketoacid dehydrogenase that synthesizes D-lactate	ARO:3000006	Resfam	Gylcopeptide Resistance	Gylcopeptide Resistance
vancomycin	vanR	RF0154	vanR	VanR: transcriptional activator regulating VanA, VanH and VanX	ARO:3000574	Resfam	Gylcopeptide Resistance	Gene Modulating Resistance
vancomycin	vanS	RF0155	vanS	VanS: trasncriptional regulator of van glycopeptide resistance genes	ARO:3000071	Resfam	Gylcopeptide Resistance	Gene Modulating Resistance
vancomycin	vanT	RF0156	vanT	VanT: membrane bound serine racemase, converting L-serine to D-serine	ARO:3000372	Resfam	Gylcopeptide Resistance	Gylcopeptide Resistance
vancomycin	vanW	RF0157	vanW	VanW: glycopeptide resistance gene	ARO:3000002	Resfam	Gylcopeptide Resistance	Gylcopeptide Resistance
vancomycin	vanX	RF0158	vanX	VanX: glycopeptide resistance gene	ARO:3000011	Resfam	Gylcopeptide Resistance	Gylcopeptide Resistance
vancomycin	vanY	RF0159	vanY	VanY: glycopeptide resistance gene	ARO:3000077	Resfam	Gylcopeptide Resistance	Gylcopeptide Resistance
vancomycin	vanZ	RF0160	vanZ	VanZ: glycopeptide resistance gene	ARO:3000116	Resfam	Gylcopeptide Resistance	Gylcopeptide Resistance
beta-lactam	VEB-PER	RF0161	VEB-PER	VEB and PER beta-lactamases (class a)	ARO:3000043;ARO:3000056	Resfam	Beta-Lactamase	Beta-Lactamase
beta-lactam	VIM	RF0162	VIM	Verone integron-encoded (VIM) metallo-beta-lactamase (subclass B1 (metallo-) beta-lactamase)	ARO:3000021	Resfam	Beta-Lactamase	Beta-Lactamase
unclassified	Whib	RF0163	Whib	PF02467.11 Transcription factor WhiB	ARO:3001218	Pfam		Gene Modulating Resistance
multidrug	RND_mfp	RF0164	RND_mfp	TIGR01730: RND_mfp: efflux transporter, RND family, MFP subunit	ARO:0010004	TIGRFam		RND Antibiotic Efflux
trimethoprim	Dihydropteroate	RF0165	Dihydropteroate	TIGR01496_DHPS: dihydropteroate synthase	ARO:3000266	TIGRFam		Target Redundancy/Overexpression
aminoglycoside	ANT	RF0166	ANT	Aminoglycoside Nucleotidyltransferase	ARO:3000218	Resfam	Aminoglycoside Modifying Enzyme	Nucleotidyltransferase
aminoglycoside	Aminoglyc_resit	RF0167	Aminoglyc_resit	PF10706.4_Aminoglycoside-2''-adenylyltransferase	ARO:3000104	Pfam		Adenylyltransferase
unclassified	TE_Inactivator	RF0168	TE_Inactivator	Leginoella_TE_Inactivator	ARO:3000036	Resfam		Antibiotic Inactivation
multidrug	Small_Multi_Drug_Res	RF0169	Small_Multi_Drug_Res	PF00893.14_Small Multidrug Resistance protein	ARO:0010003	Pfam		Other Efflux
unclassified	Usp	RF0171	Usp	PF00582.21_Universal stress protein family	ARO:3002984	Pfam		Stress Response
aminoglycoside	APH3''	RF0172	APH3''	Streptomycin phosphotransferase	ARO:3000128	Resfam	Aminoglycoside Modifying Enzyme	Phosphotransferase
aminoglycoside	APH3'	RF0173	APH3'	Broad-spectrum Aminoglycoside Phosphotransferase	ARO:3000127	Resfam	Aminoglycoside Modifying Enzyme	Phosphotransferase
aminoglycoside	ArmA_Rmt	RF0174	ArmA_Rmt	16S rRNA methyltransferase providing aminoglycoside resistance	ARO:3000857	Resfam	Aminoglycoside Resistance	rRNA Methyltransferase

## Sheet: Dataset S4
Dataset S4 MGE types and subtypes' information
Type	Subtype	Model_ID	Description
conjugation	CagX	PF03524	Conjugal transfer protein
conjugation	PilI	PF10623	Plasmid conjugative transfer protein PilI
conjugation	T4SS_TraI	PF16932	Type IV secretory system, conjugal DNA-protein transfer
conjugation	T4SS-DNA_transf	PF02534	Type IV secretory system Conjugative DNA transfer
conjugation	TraD	PF06412	Conjugal transfer protein TraD
conjugation	TraI_2_C	PF07515	Putative conjugal transfer nickase/helicase TraI C-term
conjugation	TraN	PF06986	Type-1V conjugative transfer system mating pair stabilisation
conjugation	TraQ	PF09679	Type-F conjugative transfer system pilin chaperone (TraQ)
conjugation	TraS	PF10624	Plasmid conjugative transfer entry exclusion protein TraS
conjugation	TraV	PF09676	Type IV conjugative transfer system lipoprotein (TraV)
conjugation	TrbC_Ftype	PF09673	Type-F conjugative transfer system pilin assembly protein
conjugation	TrbE	PF11100	Conjugal transfer protein TrbE
conjugation	TrbH	PF07283	Conjugal transfer protein TrbH
conjugation	TrbI	PF03743	Bacterial conjugation TrbI-like protein
conjugation	TrbI_Ftype	PF09677	Type-F conjugative transfer system protein (TrbI_Ftype)
integrase	IN_DBD_C	PF00552	Integrase DNA binding domain
integrase	Integrase_1	PF12835	Integrase
integrase	Integrase_DNA	PF02920	DNA binding domain of tn916 integrase
integrase	Integrase_Zn	PF02022	Integrase Zinc binding domain
integrase	Phage_int_SAM_2	PF12834	Phage integrase, N-terminal
integrase	Phage_int_SAM_3	PF14659	Phage integrase, N-terminal SAM-like domain
integrase	Phage_int_SAM_4	PF13495	Phage integrase, N-terminal SAM-like domain
integrase	Phage_int_SAM_5	PF13102	Phage integrase SAM-like domain
integrase	Phage_Integr_2	PF13009	Putative phage integrase
integrase	Phage_integr_3	PF16795	Archaeal phage integrase
integrase	Phage_integrase	PF00589	Phage integrase family
integrase	PHINT_rpt	PF14882	Phage-integrase repeat unit
integrase	rve	PF00665	Integrase core domain
integrase	rve_2	PF13333	Integrase core domain
mobilization	Mobilization_B	PF17511	Mobilization protein B
plasmid	IpaD	PF06511	Invasion plasmid antigen IpaD
plasmid	Plasmid_parti	PF01672	Putative plasmid partition protein
plasmid	Plasmid_RAQPRD	PF09686	Plasmid protein of unknown function (Plasmid_RAQPRD)
plasmid	Plasmid_stab_B	PF10784	Plasmid stability protein
plasmid	PRiA4_ORF3	PF07929	Plasmid pRiA4b ORF-3-like protein
plasmid	PsiB	PF06290	Plasmid SOS inhibition protein (PsiB)
plasmid	Rep_2	PF01719	Plasmid replication protein
plasmid	RepA_C	PF04796	Plasmid encoded RepA protein
plasmid	RepB	PF07506	RepB plasmid partitioning protein
plasmid	RepB_primase	PF16793	RepB DNA-primase from phage plasmid
plasmid	RepL	PF05732	Firmicute plasmid replication protein (RepL)
conjugation	TraC_F_IV	PF11130	F pilus assembly Type-IV secretion system for plasmid transfer
conjugation	TraF	PF13728	F plasmid transfer operon protein
conjugation	TraF_2	PF13729	F plasmid transfer operon, TraF, protein
conjugation	TrbL	PF04610	TrbL/VirB6 plasmid conjugal transfer protein
recombinase	Phage_Arf	PF17585	Accessory recombination function protein
recombinase	RAG1	PF12940	Recombination-activation protein 1 (RAG1), recombinase
recombinase	RAG2	PF03089	Recombination activating protein 2
recombinase	REC104	PF17378	Meiotic recombination protein REC104
recombinase	REC114-like	PF15165	Meiotic recombination protein REC114-like
recombinase	RecA	PF00154	recA bacterial DNA recombination protein
recombinase	RecA_dep_nuc	PF16786	Recombination enhancement, RecA-dependent nuclease
recombinase	RecO_C	PF02565	Recombination protein O C terminal
recombinase	RecO_N	PF11967	Recombination protein O N terminal
recombinase	Recombinase	PF07508	Recombinase
recombinase	RecU	PF03838	Recombination protein U
resolvase	Resolvase	PF00239	Resolvase, N terminal domain
resolvase	RuvX	PF03652	Holliday junction resolvase
resolvase	Telomere_res	PF16684	Telomere resolvase
transposase	CtnDOT_TraJ	PF07863	Homologues of TraJ from Bacteroides conjugative transposon
transposase	PDDEXK_2	PF12784	PD-(D/E)XK nuclease family transposase
transposase	Peptidase_A17	PF05380	Pao retrotransposon peptidase
transposase	Peptidase_A2B	PF12384	Ty3 transposon peptidase
transposase	Peptidase_A2E	PF12382	Retrotransposon peptidase
transposase	Phage-MuB_C	PF09077	Mu B transposition protein, C terminal
transposase	Plant_tran	PF04827	Plant transposon protein
transposase	Retrotrans_gag	PF03732	Retrotransposon gag protein
transposase	RHSP	PF07999	Retrotransposon hot spot protein
transposase	RTT107_BRCT_5	PF16770	Regulator of Ty1 transposition protein 107 BRCT domain
transposase	RTT107_BRCT_6	PF16771	Regulator of Ty1 transposition protein 107 BRCT domain
transposase	Tn7_TnsC_Int	PF11426	Tn7 transposition regulator TnsC
transposase	Tn916-Xis	PF09035	Excisionase from transposon Tn916
transposase	Tnp_DNA_bind	PF14706	Transposase DNA-binding
transposase	Tnp_P_element	PF12017	Transposase protein
transposase	Tnp_P_element_C	PF12596	87kDa Transposase
transposase	TnpV	PF14198	Transposon-encoded protein TnpV
transposase	TnpW	PF14202	Transposon-encoded protein TnpW
transposase	TnsD	PF15978	Tn7-like transposition protein D
transposase	TpcC	PF12642	Conjugative transposon protein TcpC
transposase	TraH	PF06122	Conjugative relaxosome accessory transposon protein
transposase	Transp_Tc5_C	PF04236	Tc5 transposase C-terminal domain
transposase	Transpos_assoc	PF13963	Transposase-associated domain
transposase	Transposase_1	PF01359	Transposase (partial DDE domain)
transposase	Transposase_20	PF02371	Transposase IS116/IS110/IS902 family
transposase	Transposase_21	PF02992	Transposase family tnp2
transposase	Transposase_22	PF02994	L1 transposable element RBD-like domain
transposase	Transposase_23	PF03017	TNP1/EN/SPM transposase
transposase	Transposase_24	PF03004	Plant transposase (Ptta/En/Spm family)
transposase	Transposase_28	PF04195	Putative gypsy type transposon
transposase	Transposase_31	PF04754	Putative transposase, YhgA-like
transposase	Transposase_mut	PF00872	Transposase, Mutator family
transposase	Transposon_TraM	PF12508	Conjugative transposon, TraM
transposase	TraO	PF10626	Conjugative transposon protein TraO
transposase	TYA	PF01021	TYA transposon protein
conjugation	TIGR02775	TIGR02775	TrbG_Ti: P-type conjugative transfer protein TrbG
conjugation	TcpQ	PF10671	TcpQ: Conjugative transfer protein PilL
conjugation	TIGR01690	TIGR01690	ICE_RAQPRD: integrative conjugative element protein, RAQPRD family
conjugation	TraG-D_C	PF12696	TraM recognition site of TraD and TraG
conjugation	TIGR02746	TIGR02746	TraC-F-type: type-IV secretion system protein TraC
conjugation	TIGR03744	TIGR03744	traC_PFL_4706: conjugative transfer ATPase, PFL_4706 family
conjugation	TIGR02740	TIGR02740	TraF-like: F-type conjugation system (type IV secretion) specific components (HMM)
conjugation	TIGR02783	TIGR02783	TrbL_P: P-type conjugative transfer protein TrbL
integrase	DUF3701	PF12482	Phage integrase protein
integrase	Phage_int_SAM_1	PF02899	Phage integrase, N-terminal SAM-like domain
integrase	Phage_integ_N	PF09003	Bacteriophage lambda integrase, N-terminal domain
integrase	rve_3	PF13683	Integrase core domain
plasmid	TIGR03454	TIGR03454	partition_RepB: plasmid partitioning protein RepB
recombinase	TIGR02224	TIGR02224	recomb_XerC: tyrosine recombinase XerC
recombinase	TIGR02225	TIGR02225	recomb_XerD: tyrosine recombinase XerD
recombinase	TIGR02012	TIGR02012	tigrfam_recA: protein RecA
recombinase	TIGR00613	TIGR00613	reco: DNA repair protein RecO
recombinase	TIGR00648	TIGR00648	recU: recombination protein U
transposase	TIGR03782	TIGR03782	Bac_Flav_CT_J: Bacteroides conjugative transposon TraJ protein
transposase	DEDD_Tnp_IS110	PF01548	Transposase
transposase	TIGR03779	TIGR03779	Bac_Flav_CT_M: Bacteroides conjugative transposon TraM protein
recombinase	TIGR00607	TIGR00607	rad52: recombination protein rad52
recombinase	TIGR00615	TIGR00615	recR: recombination protein RecR
recombinase	TIGR00616	TIGR00616	rect: recombinase, phage RecT family
conjugation	TIGR00929	TIGR00929	VirB4_CagE: type IV secretion/conjugal transfer ATPase, VirB4 family
plasmid	TIGR01613	TIGR01613	primase_Cterm: phage/plasmid primase, P4 family, C-terminal domain
plasmid	TIGR01629	TIGR01629	rep_II_X: phage/plasmid replication protein, gene II/X family
transposase	TIGR01765	TIGR01765	tspaseT_teng_N: transposase, putative, N-terminal domain
transposase	TIGR01766	TIGR01766	tspaseT_teng_C: transposase, IS605 OrfB family
recombinase	TIGR01913	TIGR01913	bet_lambda: phage recombination protein Bet
recombinase	TIGR02236	TIGR02236	recomb_radA: DNA repair and recombination protein RadA
recombinase	TIGR02237	TIGR02237	recomb_radB: DNA repair and recombination protein RadB
recombinase	TIGR02238	TIGR02238	recomb_DMC1: meiotic recombinase Dmc1
integrase	TIGR02249	TIGR02249	integrase_gron: integron integrase
plasmid	TIGR02419	TIGR02419	C4_traR_proteo: phage/conjugal plasmid C-4 type zinc finger protein, TraR family
plasmid	TIGR02525	TIGR02525	plasmid_TraJ: plasmid transfer ATPase TraJ
conjugation	TIGR02686	TIGR02686	relax_trwC: conjugative relaxase domain
conjugation	TIGR02738	TIGR02738	TrbB: type-F conjugative transfer system pilin assembly thiol-disulfide isomerase TrbB
conjugation	TIGR02739	TIGR02739	TraF: type-F conjugative transfer system pilin assembly protein TraF
conjugation	TIGR02741	TIGR02741	TraQ: type-F conjugative transfer system pilin chaperone TraQ
conjugation	TIGR02742	TIGR02742	TrbC_Ftype: type-F conjugative transfer system pilin assembly protein TrbC
conjugation	TIGR02743	TIGR02743	TraW: type-F conjugative transfer system protein TraW
conjugation	TIGR02744	TIGR02744	TrbI_Ftype: type-F conjugative transfer system protein TrbI
conjugation	TIGR02747	TIGR02747	TraV: type IV conjugative transfer system protein TraV
conjugation	TIGR02750	TIGR02750	TraN_Ftype: type-F conjugative transfer system mating-pair stabilization protein TraN
conjugation	TIGR02755	TIGR02755	TraX_Ftype: type-F conjugative transfer system pilin acetylase TraX
conjugation	TIGR02756	TIGR02756	TraK_Ftype: type-F conjugative transfer system secretin TraK
conjugation	TIGR02758	TIGR02758	TraA_TIGR: type IV conjugative transfer system pilin TraA
conjugation	TIGR02759	TIGR02759	TraD_Ftype: type IV conjugative transfer system coupling protein TraD
conjugation	TIGR02760	TIGR02760	TraI_TIGR: conjugative transfer relaxase protein TraI
conjugation	TIGR02761	TIGR02761	TraE_TIGR: type IV conjugative transfer system protein TraE
conjugation	TIGR02762	TIGR02762	TraL_TIGR: type IV conjugative transfer system protein TraL
conjugation	TIGR02767	TIGR02767	TraG-Ti: Ti-type conjugative transfer system protein TraG
conjugation	TIGR02768	TIGR02768	TraA_Ti: Ti-type conjugative transfer relaxase TraA
conjugation	TIGR02771	TIGR02771	TraF_Ti: conjugative transfer signal peptidase TraF
conjugation	TIGR02780	TIGR02780	TrbJ_Ti: P-type conjugative transfer protein TrbJ
conjugation	TIGR02781	TIGR02781	VirB9: P-type conjugative transfer protein VirB9
conjugation	TIGR02782	TIGR02782	TrbB_P: P-type conjugative transfer ATPase TrbB
plasmid	TIGR03299	TIGR03299	LGT_TIGR03299: phage/plasmid-like protein TIGR03299
plasmid	TIGR03453	TIGR03453	partition_RepA: plasmid partitioning protein RepA
plasmid	TIGR03474	TIGR03474	incFII_RepA: incFII family plasmid replication initiator RepA
conjugation	TIGR03743	TIGR03743	SXT_TraD: conjugative coupling factor TraD, SXT/TOL subfamily
conjugation	TIGR03745	TIGR03745	conj_TIGR03745: integrating conjugative element membrane protein, PFL_4702 family
conjugation	TIGR03746	TIGR03746	conj_TIGR03746: integrating conjugative element protein, PFL_4703 family
conjugation	TIGR03747	TIGR03747	conj_TIGR03747: integrating conjugative element membrane protein, PFL_4697 family
conjugation	TIGR03748	TIGR03748	conj_PilL: integrating conjugative element protein PilL, PFGI-1 class
conjugation	TIGR03749	TIGR03749	conj_TIGR03749: integrating conjugative element protein, PFL_4704 family
conjugation	TIGR03750	TIGR03750	conj_TIGR03750: conjugative transfer region protein, TIGR03750 family
conjugation	TIGR03751	TIGR03751	conj_TIGR03751: conjugative transfer region lipoprotein, TIGR03751 family
conjugation	TIGR03752	TIGR03752	conj_TIGR03752: integrating conjugative element protein, PFL_4705 family
conjugation	TIGR03754	TIGR03754	conj_TOL_TraD: conjugative coupling factor TraD, PFGI-1 class
conjugation	TIGR03755	TIGR03755	conj_TIGR03755: integrating conjugative element protein, PFL_4711 family
conjugation	TIGR03756	TIGR03756	conj_TIGR03756: integrating conjugative element protein, PFL_4710 family
conjugation	TIGR03757	TIGR03757	conj_TIGR03757: integrating conjugative element protein, PFL_4709 family
conjugation	TIGR03758	TIGR03758	conj_TIGR03758: integrating conjugative element protein, PFL_4701 family
conjugation	TIGR03759	TIGR03759	conj_TIGR03759: integrating conjugative element protein, PFL_4693 family
conjugation	TIGR03760	TIGR03760	ICE_TraI_Pfluor: integrating conjugative element relaxase, PFGI-1 class
conjugation	TIGR03761	TIGR03761	ICE_PFL4669: integrating conjugative element protein, PFL_4669 family
conjugation	TIGR03764	TIGR03764	ICE_PFGI_1_parB: integrating conjugative element, PFGI_1 class, ParB family protein
conjugation	TIGR03765	TIGR03765	ICE_PFL_4695: integrating conjugative element protein, PFL_4695 family
transposase	TIGR03780	TIGR03780	Bac_Flav_CT_N: Bacteroides conjugative transposon TraN protein
transposase	TIGR03781	TIGR03781	Bac_Flav_CT_K: Bacteroides conjugative transposon TraK protein
conjugation	TIGR03783	TIGR03783	Bac_Flav_CT_G: Bacteroides conjugation system ATPase, TraG family
conjugation	TIGR04346	TIGR04346	DotA_TraY: conjugal transfer/type IV secretion protein DotA/TraY
conjugation	TIGR04360	TIGR04360	other_trbK: conjugative transfer region protein TrbK

## Sheet: Dataset S5
Dataset S5 Number of toxin genes predicted from the sediment metagenomes based on DBETH
DBETH-ID	name	SP5856	SM6038	SM10898	SM6800	SM7900	WM9600	WM10400	WM10500
Q897D0	Zn-dependentpeptidase,insulinasefamily	11	48	21	13	16	29	47	56
Q7AFL0	Hemagglutinin/hemolysin-relatedprotein	2	4	2	2	1	10	10	11
Q8K838	StreptolysinSassociatedprotein	9	49	9	0	1	2	1	0
C6S0C6	Hemolysin	16	24	13	21	21	29	50	45
Q9ZCD8	PhospholipaseD,Cholinephosphatase	11	27	26	14	11	15	19	22
Q1M2T3	HlyAprotein	30	45	22	17	27	104	140	129
P06200	HemolyticphospholipaseC,Heat-labilehemolysin,PLC-H,Phosphatidylcholinecholinephosphohydrolase	1	7	0	1	0	25	21	17
Q06917	Enterohemolysin1	1	4	12	1	2	6	5	6
A1YKW6	TolC	7	65	2	6	2	9	9	13
P43153	Microbialcollagenase,120kDacollagenase	34	58	45	47	75	45	66	47
A3EP22	Hemolysin	501	1036	456	534	770	1059	1528	1429
D0HWK0	Hemolysin	176	369	197	117	156	185	263	238
C1J8B5	Hemolysintransportprotein	22	29	25	17	25	63	131	99
A8QWH8	Enterohemolysin	28	35	14	15	17	77	85	90
P15318	Bifunctionalhemolysin/adenylatecyclase,AC-HLY,ACT,Cyclolysin,Calmodulin-sensitiveadenylatecyclase,ATPpyrophosphate-lyase,Adenylylcyclase,Hemolysin	63	91	91	31	38	141	277	250
Q9KS12	RTXtoxinRtxA	75	160	129	82	123	29	19	33
P55220	Mono(ADP-ribosyl)transferaseSpvB,65kDavirulenceprotein,NAD(+)--arginineADP-ribosyltransferase,ToxinSpvB	1	1	1	2	0	3	5	5
C6YLY8	Hemolysin	38	61	44	37	51	62	88	98
Q898E1	Zink-carboxypeptidase	6	55	21	5	7	8	3	3
B0HB09	ProteinkinaseYopO	1	5	0	0	0	1	2	2
C3NY13	Hemolysin	4	2	0	0	0	1	1	1
A1YKW7	RtxA	17	66	59	38	48	136	196	214
Q897Y4	HemolysinIII	36	53	63	34	57	29	38	27
P54176	Hemolysin-3,HemolysinIII	30	54	49	38	54	48	83	77
O34208	ExoU,PepA,TypeIIIeffectorprotein,Typethreesecretioneffectorprotein	5	1	3	4	3	6	1	4
Q73VP2	LepB	25	87	47	36	47	41	63	58
Q43892	Leukotoxin	48	85	56	45	55	156	304	263
P69053	4-hydroxyphenylpyruvatedioxygenase,Legiolysin	116	164	109	81	124	175	298	252
P09978	PhospholipaseC,Beta-hemolysin,Beta-toxin,Sphingomyelinase	0	0	2	1	0	1	1	0
C9YJ35	ToxinB	0	0	1	0	0	0	0	0
C3TD87	HemolysinE	0	0	1	0	0	0	0	0
Q06928	Enterohemolysin2	0	0	1	0	0	0	0	0
Q93KQ6	ProteinkinaseYopO,YopO	0	0	2	0	1	1	2	3
P0C0J0	Streptopain,ExotoxintypeB,SPEB,Streptococcalcysteineproteinase,StreptococcuspeptidaseA	0	0	1	0	0	3	4	7
C6S102	Hemolysindelta-VPH	0	0	2	0	0	16	20	25
A2PUD6	Hemolysin	0	1	1	0	2	22	39	44
Q7BCK4	OutermembraneproteinIcsAautotransporter,OutermembraneproteinIcsA,OutermembraneproteinIcsAtranslocator	0	0	7	0	0	0	0	1
Q8ZNG2	DeubiquitinasesseL,Deubiquitinatingenzyme,Deubiquitinatingprotease,SalmonellasecretedeffectorL	0	0	1	0	0	0	0	0
P04958	Tetanustoxin,Tentoxylysin,Tetanustoxinlightchain,Tetanustoxinheavychain	0	0	3	0	0	0	0	0
P10845	BotulinumneurotoxintypeA,Bontoxilysin-A,BotulinumneurotoxinAlightchain,BotulinumneurotoxinAheavychain	0	0	1	0	0	0	0	0
B5SU17	TruncatedcytolysinA	0	0	1	0	0	0	0	0
P13423	Protectiveantigen,Anthraxtoxinstranslocatingprotein,PA-83,ProtectiveantigenPA-20,ProtectiveantigenPA-63	0	1	0	2	1	0	0	0
P33377	SphingomyelinaseC,CereolysinB,SMPLC,Sphingomyelinphosphodiesterase	0	0	0	1	2	2	0	2
P10844	BotulinumneurotoxintypeB,Bontoxilysin-B,BotulinumneurotoxinBlightchain,BotulinumneurotoxinBheavychain	0	0	1	0	0	0	0	0
D7HMR6	Hemolysin	0	2	2	0	0	2	7	5
Q46034	ToxinB	0	0	1	0	0	0	0	0
C0Q8H0	SpvB	0	2	0	1	0	0	1	4
A9QNZ1	SopB	0	0	0	0	0	6	5	8
P38442	Zonaoccludenstoxin,Zonularoccludenstoxin	0	0	0	0	0	7	16	17
A4GRG7	Pneumolysin	0	0	0	0	0	0	0	1
Q8VVG4	Suilysin	0	0	0	0	0	2	1	3
Q9EYH7	Cytotoxicnecrotizingfactor	0	0	0	0	0	1	0	0
D6T176	Thiol-activatedcytolysinvaginolysin	0	0	0	0	0	1	0	0
O31241	Pyolysin	0	0	0	0	0	1	0	1
D0JY01	Yoptargetedeffector	0	0	0	0	0	2	7	5
P0C0I3	StreptolysinO,Thiol-activatedcytolysin	0	0	0	0	0	1	0	0
P18195	MajoroutermembraneproteinP.IB,Porin	0	0	0	0	0	2	2	21
P0C2E9	PerfringolysinO,Theta-toxin,Thiol-activatedcytolysin	0	0	0	0	0	1	0	0
P30690	MajoroutermembraneproteinP.IB,Class3protein,Porin	0	0	0	0	1	5	6	15
Q9L5B9	ListeriolysinO	0	0	0	0	0	0	1	0
C3P241	AnthrolysinO	0	0	0	0	0	0	1	0
B2ZF41	Aerolysin	0	0	0	0	0	0	0	2
D7HAK8	Hemolysin	0	0	0	0	0	0	0	2
Q9LCB8	Intermedilysin	0	0	0	0	0	0	0	2
C6DXY3	C2toxin,componentII	0	0	0	0	1	0	0	0
Q02LX8	AdenylatecyclaseExoY	0	0	0	0	1	0	0	0
P40136	Calmodulin-sensitiveadenylatecyclase,ATPpyrophosphate-lyase,Adenylylcyclase,Anthraxedematoxinadenylatecyclasecomponent,Edemafactor	0	0	0	0	1	0	0	0
	total reads	1314	2691	1544	1243	1741	2570	3866	3657
	total toxin type	28	32	41	29	32	46	43	46

## Sheet: Dataset S6
Dataset S6 Number of toxin genes predicted from the sediment metagenomes based on VFDB
	SP5856	SM6038	SM10898	SM6800	SM7900	WM9600	WM10400	WM10500
VFG049843(gb|YP_001349985.1)	3	7	2	2	3	5	10	6
VFG049835(gb|YP_001349986.1)	1	5	2	0	0	8	8	5
VFG049767(gb|NP_645089.1)	0	0	0	0	0	1	0	0
VFG049727(gb|NP_645085.1)	0	0	0	0	0	4	5	7
VFG049468(gb|NP_465993.1)	0	1	0	2	3	4	9	10
VFG049164(gb|YP_006635490.1)	0	0	0	0	0	3	2	3
VFG049163(gb|YP_006635489.1)	0	0	0	0	0	1	3	3
VFG049162(gb|YP_006635488.1)	98	172	66	85	119	63	62	55
VFG049161(gb|YP_006635487.1)	40	62	61	42	73	60	83	68
VFG049160(gb|YP_006635486.1)	29	41	20	18	20	17	39	32
VFG049159(gb|YP_006635485.1)	16	9	6	4	0	5	12	7
VFG049158(gb|YP_006635484.1)	706	1150	710	593	841	549	762	583
VFG049157(gb|YP_006635483.1)	28	54	37	25	26	45	69	70
VFG049156(gb|YP_006635482.1)	27	44	22	19	17	43	45	62
VFG049155(gb|YP_006635481.1)	90	151	106	81	104	135	200	217
VFG049154(gb|YP_006635480.1)	26	52	13	21	32	31	48	48
VFG049153(gb|YP_006635479.1)	66	105	106	70	103	83	94	87
VFG049152(gb|YP_006635478.1)	812	1179	1054	632	863	1024	1478	1305
VFG049151(gb|YP_006635477.1)	1	4	1	2	2	0	0	0
VFG049150(gb|YP_006635476.1)	385	550	418	342	459	506	715	615
VFG049149(gb|YP_006635475.1)	43	95	81	48	65	76	115	117
VFG049148(gb|YP_006635474.1)	361	593	380	399	590	492	690	607
VFG049147(gb|YP_006635473.1)	17	36	22	36	60	23	28	22
VFG049144(gb|YP_002918165.1)	281	414	273	126	184	780	1182	947
VFG049133(gb|YP_002918166.1)	36	54	23	33	29	208	293	243
VFG049124(gb|YP_002918212.1)	120	239	158	76	96	97	117	75
VFG049122(gb|YP_002918211.1)	221	314	137	138	205	202	279	197
VFG049120(gb|YP_002918207.1)	410	720	456	301	370	287	408	331
VFG049118(gb|YP_002918201.1)	38	52	35	40	45	66	115	90
VFG049116(gb|YP_002918200.1)	29	56	23	41	68	75	93	71
VFG049114(gb|YP_002918199.1)	163	208	97	141	187	713	940	898
VFG049095(gb|YP_002920348.1)	30	44	59	27	26	22	23	12
VFG049084(gb|YP_002920347.1)	158	232	217	139	196	187	294	199
VFG049073(gb|YP_002920346.1)	0	0	0	0	0	1	3	1
VFG049062(gb|YP_002920345.1)	0	3	7	1	1	40	55	59
VFG049051(gb|YP_002920344.1)	1	0	5	0	2	13	17	16
VFG049040(gb|YP_002920343.1)	41	60	67	28	45	31	42	46
VFG049029(gb|YP_002920342.1)	19	51	81	62	76	48	65	79
VFG049018(gb|YP_002920501.1)	17	33	11	6	10	18	22	16
VFG049007(gb|YP_002920216.1)	0	0	2	0	0	0	0	0
VFG048990(gb|YP_002920369.1)	22	34	28	14	11	20	30	22
VFG048980(gb|YP_002920367.1)	24	40	19	15	23	14	49	43
VFG048972(gb|YP_002920366.1)	52	96	60	75	93	152	230	199
VFG048962(gb|YP_002920365.1)	54	87	48	67	86	96	124	119
VFG048951(gb|YP_002920364.1)	70	123	109	56	90	108	133	123
VFG048940(gb|YP_002920363.1)	0	0	0	0	0	1	0	0
VFG048907(gb|YP_002920360.1)	7	15	17	16	12	7	16	11
VFG048896(gb|YP_002920359.1)	35	42	50	40	43	111	152	142
VFG048885(gb|YP_002920358.1)	50	69	87	36	53	110	148	122
VFG048874(gb|YP_002920357.1)	51	74	87	33	46	51	68	43
VFG048863(gb|YP_002920356.1)	6	3	5	6	3	42	60	63
VFG048852(gb|YP_002920355.1)	12	12	18	7	8	38	62	56
VFG048841(gb|YP_002920354.1)	110	175	159	89	130	204	319	288
VFG048830(gb|YP_002920353.1)	288	382	238	118	121	191	249	212
VFG048819(gb|YP_002920352.1)	58	122	105	38	48	74	87	96
VFG048808(gb|YP_002920351.1)	93	159	106	50	76	153	230	210
VFG048797(gb|YP_002920350.1)	29	71	58	9	8	213	332	317
VFG048784(gb|YP_005226619.1)	0	0	0	0	1	2	4	6
VFG048776(gb|YP_005226618.1)	2	2	0	0	1	0	2	2
VFG048767(gb|YP_005226617.1)	2	8	3	3	4	1	7	9
VFG048758(gb|YP_005226615.1)	1	0	0	1	0	2	3	9
VFG048736	0	0	0	0	2	13	13	11
VFG048704(gb|YP_005226604.1)	0	1	0	0	1	1	5	3
VFG048693(gb|YP_005226603.1)	37	58	67	25	36	59	84	94
VFG048683(gb|YP_005226602.1)	3	8	7	7	7	2	5	5
VFG048650(gb|YP_005226599.1)	2	4	1	1	1	1	3	2
VFG048639(gb|YP_005226598.1)	1	6	2	5	8	8	17	16
VFG048628(gb|YP_005226597.1)	2	0	3	4	4	2	7	7
VFG048621(gb|YP_001688090.1)	6	7	4	5	8	28	34	27
VFG048609(gb|YP_001688091.1)	0	0	0	0	0	8	13	8
VFG048606(gb|YP_001688092.1)	0	0	0	0	0	11	19	18
VFG048603(gb|YP_001688093.1)	0	0	0	0	0	4	15	14
VFG048600(gb|YP_001688094.1)	0	0	0	0	0	3	6	9
VFG048528(gb|YP_002918366.1)	0	1	1	1	2	10	16	21
VFG048518(gb|YP_002918367.1)	22	35	34	52	78	107	138	138
VFG048508(gb|YP_002918368.1)	4	2	1	6	4	5	6	5
VFG048498(gb|YP_002918370.1)	19	36	13	5	3	32	78	45
VFG048488(gb|YP_002918371.1)	153	189	174	128	157	262	292	310
VFG048478(gb|YP_002918372.1)	8	6	6	4	7	53	93	77
VFG048468(gb|YP_002918373.1)	13	18	19	10	11	70	104	92
VFG048459(gb|YP_002918375.1)	1	4	4	5	1	0	1	0
VFG048449(gb|YP_002918376.1)	0	0	0	0	0	1	6	1
VFG048439(gb|YP_002918377.1)	7	10	6	4	5	12	28	18
VFG048429(gb|YP_002918378.1)	105	146	95	72	81	143	189	165
VFG048419(gb|YP_002918379.1)	15	23	23	17	19	9	13	14
VFG048409(gb|YP_002918380.1)	418	678	406	363	508	449	652	542
VFG048348(gb|YP_002921123.1)	0	2	2	2	2	53	68	80
VFG048338(gb|YP_002921122.1)	10	21	16	16	15	14	9	6
VFG048317(gb|YP_002921144.1)	1	5	0	2	2	7	11	8
VFG048307(gb|YP_002921143.1)	0	0	1	0	0	0	0	0
VFG048287(gb|YP_002921141.1)	0	0	1	0	0	0	0	0
VFG048277(gb|YP_002921140.1)	0	0	3	0	0	2	1	1
VFG048267(gb|YP_002921139.1)	0	0	1	0	0	0	0	0
VFG048247(gb|YP_002921137.1)	0	0	1	0	0	0	0	0
VFG048237(gb|YP_002921135.1)	159	241	131	163	210	80	94	92
VFG048229(gb|YP_002921134.1)	131	202	160	133	177	98	130	140
VFG046167(gb|YP_002305089.1)	44	121	59	68	87	162	183	125
VFG045607(gb|YP_096929)	49	69	81	60	90	188	246	212
VFG045599(gb|YP_096827)	2	0	2	1	0	1	0	0
VFG045595(gb|YP_096724)	0	0	1	1	0	1	0	0
VFG045594(gb|YP_096699)	36	66	27	39	56	17	11	19
VFG045590(gb|YP_096633)	10	17	9	13	17	18	25	24
VFG045580(gb|YP_096533)	0	0	0	0	0	2	6	3
VFG045574(gb|YP_096442)	40	50	29	43	47	37	48	44
VFG045570(gb|YP_096424)	0	0	0	0	0	1	7	3
VFG045567(gb|YP_096378)	14	17	35	25	38	59	61	73
VFG045566(gb|YP_096368)	32	60	63	54	76	74	89	82
VFG045549(gb|YP_095941)	0	0	0	0	0	1	0	0
VFG045533(gb|YP_095694)	3	7	8	1	6	2	4	4
VFG045531(gb|YP_095688)	7	27	75	13	24	51	50	47
VFG045529(gb|YP_095666)	0	2	0	1	1	1	1	0
VFG045508(gb|YP_095141)	0	0	0	0	0	1	2	5
VFG045497(gb|YP_094559)	5	4	1	7	7	1	0	1
VFG045495(gb|YP_094466)	3	0	1	0	0	4	2	4
VFG045489(gb|YP_094311)	5	6	0	2	3	1	3	2
VFG045474(gb|AAM75251)	0	0	0	0	0	1	2	0
VFG045470(gb|AAM75247)	35	71	53	56	90	137	197	150
VFG045467(gb|YP_107884)	801	1273	604	647	940	2363	3539	3145
VFG045466(gb|NP_697749)	1	3	8	2	1	4	5	4
VFG045465(gb|NP_540591)	9	13	15	6	15	13	9	13
VFG045464(gb|NP_754290)	7	9	13	3	4	7	10	10
VFG045349(gb|YP_002390132)	1	1	6	1	0	3	7	8
VFG045346(gb|NP_933683)	0	0	4	0	0	31	34	45
VFG045345(gb|NP_797990)	24	50	11	14	11	26	52	40
VFG045344(gb|NP_670727)	0	0	0	0	0	1	1	0
VFG045343(gb|YP_002346679)	0	0	0	0	0	3	0	0
VFG045342(gb|YP_002345390)	0	0	1	0	0	4	0	0
VFG045340(gb|NP_539653)	144	256	215	136	191	342	444	409
VFG045335(gb|AHK25020)	0	0	2	0	0	1	0	0
VFG045332(gb|AHK25017)	17	30	36	29	43	33	38	25
VFG045330(gb|YP_095353)	26	29	23	19	23	63	92	90
VFG045329(gb|AAB36696)	0	0	0	0	0	15	14	13
VFG044457(gb|NP_219779)	7	4	0	1	3	0	0	1
VFG044337(gb|YP_002920269)	2	0	1	2	2	3	2	2
VFG044336(gb|YP_002920268)	73	152	100	59	82	148	215	189
VFG044335(gb|YP_002920267)	0	1	2	0	0	1	2	0
VFG044334(gb|YP_002920266)	27	34	27	45	63	97	98	106
VFG044333(gb|YP_002920253)	52	92	50	88	115	176	197	206
VFG044332(gb|YP_002920252)	50	63	44	26	29	49	55	61
VFG044331(gb|YP_002920251)	0	0	0	0	1	2	4	2
VFG044329(gb|YP_002920249)	22	39	22	19	34	26	39	48
VFG044328(gb|YP_002920248)	8	19	10	11	11	12	23	18
VFG044327(gb|YP_002920247)	0	2	3	5	6	24	18	19
VFG044326(gb|YP_002920246)	45	69	57	43	61	92	132	110
VFG044325(gb|YP_002920245)	43	78	53	53	60	94	108	87
VFG044324(gb|YP_002920244)	1	1	0	3	5	10	24	16
VFG044323(gb|YP_002920243)	78	92	71	47	71	62	78	84
VFG044322(gb|YP_002919453)	3	6	6	8	18	11	13	8
VFG044235(gb|YP_856993)	50	83	85	29	47	47	76	63
VFG044172(gb|NP_756180)	120	182	177	85	125	252	282	311
VFG044165(gb|NP_752609)	2	4	8	3	3	2	3	4
VFG044159(gb|NP_752602)	0	4	6	3	5	2	3	0
VFG044088(gb|NP_251102)	5	8	2	10	9	6	15	13
VFG044083(gb|NP_250948)	363	496	148	273	364	1029	1504	1407
VFG044082(gb|NP_250947)	90	143	53	114	159	128	166	151
VFG044081(gb|NP_250946)	101	234	127	51	87	42	42	29
VFG044080(gb|NP_250945)	1	0	1	1	2	6	7	6
VFG044079(gb|NP_250944)	0	0	0	0	0	4	11	8
VFG043625(gb|YP_002921126)	0	0	1	0	0	0	3	2
VFG043487(gb|NP_760575)	0	0	2	0	0	0	0	0
VFG043465(gb|NP_359244)	0	2	26	1	4	1	0	2
VFG043404(gb|YP_002344845)	0	0	0	0	1	1	0	0
VFG043403(gb|YP_002344724)	0	0	1	0	1	2	1	1
VFG043402(gb|YP_002344511)	79	160	199	103	156	203	328	293
VFG043401(gb|YP_002344468)	5	9	5	6	9	0	0	0
VFG043400(gb|YP_002344421)	0	1	7	2	4	32	36	45
VFG043398(gb|YP_002344200)	96	169	151	113	172	84	111	112
VFG043396(gb|YP_002344093)	81	127	80	64	88	75	91	93
VFG043395(gb|YP_002343726)	6	11	25	7	8	10	22	20
VFG043394(gb|YP_002343725)	101	175	210	114	168	268	370	338
VFG043393(gb|YP_002343724)	2	2	17	1	2	12	12	15
VFG043392(gb|YP_002343698)	1	0	6	2	3	44	69	58
VFG043391(gb|NP_208374)	133	191	173	124	176	177	235	223
VFG043390(gb|NP_208373)	147	210	149	115	190	193	250	241
VFG043386(gb|NP_207858)	80	178	217	113	166	184	264	232
VFG043385(gb|NP_207824)	46	68	70	79	120	58	90	83
VFG043383(gb|NP_207633)	37	70	112	47	35	42	48	45
VFG043381(gb|NP_207497)	76	104	109	96	131	63	76	86
VFG043378(gb|NP_207394)	63	110	173	67	110	689	908	902
VFG043377(gb|NP_207315)	15	10	7	8	13	3	2	4
VFG043374(gb|NP_207191)	4	4	13	2	12	6	11	9
VFG043373(gb|NP_207190)	113	183	235	88	115	151	234	202
VFG043372(gb|NP_207189)	2	12	13	2	9	13	22	15
VFG043371(gb|NP_207164)	28	35	36	17	12	21	29	21
VFG043368(gb|NP_207042)	27	43	27	28	47	14	29	18
VFG043367(gb|NP_206903)	12	35	59	16	26	208	353	330
VFG043366(gb|NP_206899)	23	47	46	20	30	243	338	325
VFG043365(gb|NP_206882)	40	50	62	27	32	332	454	474
VFG043364(gb|NP_206821)	5	4	11	5	7	19	22	21
VFG043362(gb|YP_096588)	8	21	32	20	31	48	59	64
VFG043350(gb|YP_095809)	33	36	22	18	28	18	20	14
VFG043346(gb|YP_095789)	491	745	684	371	508	457	592	506
VFG043345(gb|YP_095788)	143	290	229	126	201	156	213	226
VFG043340(gb|YP_095783)	34	70	57	28	41	48	76	66
VFG043338(gb|YP_095715)	0	0	0	0	0	1	3	2
VFG043331(gb|YP_095255)	1	3	1	1	1	10	9	5
VFG043321(gb|YP_094941)	0	0	0	0	0	6	6	5
VFG043320(gb|YP_094940)	0	0	0	0	0	1	1	0
VFG043319(gb|YP_094888)	286	500	315	230	319	241	309	312
VFG043213(gb|YP_001006782)	5	3	5	1	2	18	29	28
VFG043212(gb|YP_001006781)	12	14	17	9	6	37	54	42
VFG043211(gb|YP_001006780)	23	44	60	14	38	92	163	158
VFG043210(gb|YP_001006779)	10	32	106	20	30	50	77	69
VFG043209(gb|YP_001006778)	9	29	77	8	11	173	294	234
VFG043208(gb|YP_001006776)	21	50	104	23	30	90	133	137
VFG043207(gb|YP_001006775)	49	98	150	41	80	168	210	206
VFG043206(gb|YP_001006774)	150	297	243	180	233	335	513	461
VFG043205(gb|YP_001006773)	3	2	2	2	2	8	4	5
VFG043204(gb|YP_855930)	45	86	155	42	77	108	154	142
VFG043195(gb|AAK20919)	14	13	5	2	7	6	10	8
VFG042979(gb|NP_814824)	1	1	3	1	0	0	0	0
VFG042972(gb|YP_002742499)	8	14	25	16	27	12	12	14
VFG042966(gb|YP_111609)	0	0	0	0	0	1	1	1
VFG042870(gb|YP_096029)	96	162	146	102	124	46	41	52
VFG042869(gb|YP_095575)	17	21	12	19	27	9	13	14
VFG042867(gb|YP_095430)	27	51	25	38	56	42	67	58
VFG042865(gb|YP_094668)	15	21	12	17	27	19	25	28
VFG042864(gb|YP_094667)	24	25	7	20	31	9	13	10
VFG042863(gb|YP_094666)	14	14	2	5	7	2	3	5
VFG042862(gb|YP_094665)	0	0	1	0	0	0	0	2
VFG042861(gb|YP_094664)	36	59	11	22	17	6	7	10
VFG042860(gb|YP_094663)	3	13	2	7	14	9	5	7
VFG042552(gb|YP_002295985)	0	0	0	1	1	0	0	0
VFG042537(gb|AAA92620)	0	0	1	0	0	1	3	0
VFG042446(gb|ABU51870)	0	0	3	0	0	1	3	4
VFG042438(gb|AAD44027)	42	58	33	39	51	6	8	6
VFG042429(gb|CAA54112)	0	0	0	0	0	1	2	2
VFG042390(gb|YP_540132)	3	10	11	7	9	5	11	7
VFG042389(gb|YP_540131)	0	0	0	0	0	1	0	0
VFG042382(gb|CBJ04459)	2	2	0	1	0	3	2	3
VFG042311(gb|YP_002347738)	0	0	1	0	0	0	0	0
VFG042216(gb|AAD40326)	0	1	1	1	3	5	7	3
VFG041911(gb|NP_800842)	24	26	10	34	33	22	30	24
VFG041910(gb|NP_800863)	0	0	1	2	0	0	0	0
VFG041351(gb|YP_096991)	0	1	6	4	8	5	10	8
VFG041348(gb|YP_096821)	6	10	5	4	5	9	5	6
VFG041344(gb|YP_096563)	23	24	5	21	22	4	14	12
VFG041336(gb|YP_096459)	3	4	2	4	6	1	1	0
VFG041324(gb|YP_096309)	41	50	29	40	53	16	17	10
VFG041322(gb|YP_096236)	0	0	1	0	0	0	1	5
VFG041321(gb|YP_096234)	228	268	113	131	190	100	120	114
VFG041320(gb|YP_096227)	0	0	0	0	0	1	0	0
VFG041318(gb|YP_096188)	27	27	31	9	17	44	64	54
VFG041312(gb|YP_095994)	0	0	1	0	0	0	0	0
VFG041311(gb|YP_095992)	1	2	4	1	3	4	15	38
VFG041304(gb|YP_095978)	452	659	513	424	591	395	517	492
VFG041299(gb|YP_095964)	0	0	0	0	0	2	0	1
VFG041296(gb|YP_095907)	2	3	2	1	3	1	0	1
VFG041293(gb|YP_095745)	2	2	0	1	0	0	1	0
VFG041279(gb|YP_095512)	2	1	3	1	0	8	12	11
VFG041278(gb|YP_095455)	4	8	1	2	2	5	6	4
VFG041260(gb|YP_094979)	19	29	10	30	37	7	11	10
VFG041257(gb|YP_094731)	0	2	4	0	1	2	9	3
VFG041249(gb|YP_094447)	3	5	6	5	3	5	3	4
VFG041248(gb|YP_094446)	92	130	75	80	108	131	146	69
VFG041239(gb|YP_094245)	0	0	0	0	0	1	0	0
VFG041047(gb|NP_252174)	0	0	0	0	0	2	3	1
VFG041030(gb|NP_250535)	0	0	0	0	0	1	0	0
VFG041011(gb|NP_248785)	12	25	18	11	12	34	46	59
VFG040466(gb|YP_001495347)	1	1	0	0	0	1	2	4
VFG039723(gb|YP_001423395)	1	1	0	1	2	0	0	0
VFG039696(gb|NP_821048)	82	127	189	81	127	54	76	84
VFG039691(gb|NP_821046)	14	33	40	25	34	59	95	100
VFG039623(gb|NP_820769)	74	94	88	47	69	119	159	128
VFG039615(gb|NP_820749)	96	124	102	93	134	126	186	131
VFG039608(gb|YP_001423669)	4	5	7	4	5	8	23	20
VFG039580(gb|NP_820659)	0	0	0	0	0	4	4	3
VFG039549(gb|NP_820577)	88	133	115	82	133	107	150	136
VFG039536(gb|NP_820549)	234	371	378	193	261	297	388	350
VFG039496(gb|NP_820440)	223	219	115	136	154	110	132	164
VFG039491(gb|NP_820417)	104	140	97	127	201	146	192	178
VFG039486(gb|NP_820409)	144	106	63	78	100	31	33	22
VFG039454(gb|NP_820212)	5	9	15	1	3	10	14	14
VFG039430(gb|NP_820078)	75	107	51	77	114	154	213	185
VFG039413(gb|YP_001424395)	6	6	8	7	8	2	7	4
VFG039405(gb|NP_819950)	1	2	0	2	2	0	2	0
VFG039388(gb|YP_002305085)	3	13	26	5	4	22	37	39
VFG039386(gb|NP_819821)	69	103	75	96	137	124	185	181
VFG039376(gb|NP_819802)	1	2	0	0	3	1	3	1
VFG039371(gb|NP_819795)	58	117	27	49	57	52	88	64
VFG039361(gb|NP_819667)	0	0	1	0	0	0	0	0
VFG039341(gb|NP_819545)	124	178	82	22	38	6	6	8
VFG039331(gb|NP_819484)	6	6	5	5	8	8	6	3
VFG039282(gb|NP_819314)	18	54	50	20	37	55	86	94
VFG039274(gb|NP_819247)	48	61	41	45	46	28	40	22
VFG039269(gb|NP_819221)	29	37	13	17	23	11	20	19
VFG039262(gb|YP_001596115)	103	159	93	142	198	77	115	47
VFG039236(gb|NP_819115)	1	0	1	0	0	0	0	0
VFG039216(gb|NP_820634)	0	0	0	0	0	1	0	0
VFG039211(gb|NP_820632)	0	0	0	0	0	1	0	0
VFG039201(gb|NP_820630)	0	0	0	0	0	9	6	15
VFG039196(gb|NP_820627)	2	3	4	1	2	12	11	15
VFG039191(gb|NP_820626)	0	0	0	0	0	7	8	9
VFG039161(gb|NP_820615)	0	0	0	0	0	6	6	4
VFG039156(gb|NP_820614)	0	0	0	0	0	10	8	10
VFG039151(gb|NP_820613)	2	0	0	1	1	1	1	1
VFG039136(gb|NP_820610)	0	0	0	0	0	3	2	2
VFG039131(gb|NP_820609)	1	0	1	1	0	1	6	1
VFG039111(gb|NP_820605)	2	2	0	1	1	4	4	6
VFG039106(gb|NP_820604)	0	0	0	0	0	4	9	11
VFG039101(gb|NP_819363)	1	0	0	0	0	1	2	3
VFG039093(gb|YP_002304944)	0	0	0	0	0	1	0	0
VFG039077(gb|YP_504946)	48	54	40	51	62	43	68	59
VFG039063(gb|YP_505319)	1	6	8	5	1	5	4	3
VFG039053(gb|YP_505898)	0	0	0	0	0	1	0	2
VFG039046(gb|YP_505897)	0	0	0	0	0	1	0	0
VFG039039(gb|YP_505896)	0	0	0	0	0	28	38	28
VFG039032(gb|YP_505895)	15	4	7	6	3	43	64	50
VFG039025(gb|YP_505894)	3	8	4	0	0	151	231	187
VFG038979(gb|YP_505671)	0	0	0	0	0	1	0	0
VFG038968(gb|YP_505022)	0	0	1	0	0	50	76	42
VFG038964(gb|YP_504983)	0	0	0	0	0	1	0	0
VFG038957(gb|YP_504982)	0	0	0	0	0	1	2	3
VFG038943(gb|YP_504980)	0	0	1	0	0	0	0	0
VFG038936(gb|YP_504979)	1	0	2	1	0	45	81	54
VFG038929(gb|YP_504978)	0	0	0	0	0	8	15	7
VFG038922(gb|YP_504712)	1	0	1	0	0	20	28	37
VFG038918(gb|YP_855893)	239	347	188	145	217	290	323	365
VFG038917(gb|YP_855894)	9	16	9	9	13	21	25	29
VFG038916(gb|YP_855895)	272	466	288	236	344	453	485	481
VFG038914(gb|YP_855897)	0	1	0	0	0	0	0	0
VFG038912(gb|YP_855898)	58	97	85	60	107	18	9	20
VFG038908(gb|YP_857708)	0	0	2	0	0	21	30	30
VFG038904(gb|YP_857967)	92	146	147	107	157	132	187	183
VFG038900(gb|YP_857314)	17	18	20	4	8	52	98	88
VFG038895(gb|YP_855347)	0	1	15	0	0	0	1	1
VFG038890(gb|YP_001140314)	3	3	6	4	4	11	25	17
VFG038889(gb|YP_001140313)	0	1	2	0	0	1	0	7
VFG038888(gb|YP_001140312)	4	10	17	5	5	4	12	11
VFG038886(gb|YP_001140310)	0	0	1	0	0	4	12	12
VFG038884(gb|YP_001140308)	0	2	5	2	2	3	2	1
VFG038883(gb|YP_001140307)	1	5	8	0	0	3	4	6
VFG038882(gb|YP_001140303)	2	1	1	3	3	0	0	0
VFG038881(gb|YP_001140302)	1	1	5	2	1	14	26	34
VFG038880(gb|YP_001140301)	4	12	14	1	7	12	20	17
VFG038879(gb|YP_001140300)	0	0	0	0	1	13	25	15
VFG038878(gb|YP_001140299)	14	6	12	3	2	8	10	9
VFG038877(gb|YP_001140298)	4	7	7	5	12	26	45	42
VFG038876(gb|YP_001140297)	6	14	12	1	8	16	16	29
VFG038875(gb|YP_001140296)	4	7	9	3	4	10	15	15
VFG038874(gb|YP_001140295)	5	6	8	3	3	14	22	18
VFG038873(gb|YP_001140294)	0	0	2	2	1	0	4	4
VFG038872(gb|YP_001140293)	0	0	1	1	2	4	4	4
VFG038871(gb|YP_001140292)	5	4	4	3	3	8	12	7
VFG038867(gb|YP_001140288)	26	30	45	12	22	39	44	47
VFG038866(gb|YP_001140287)	0	0	0	0	0	1	1	0
VFG038865(gb|YP_001140286)	1	2	4	1	2	1	1	3
VFG038864(gb|YP_001140285)	3	7	6	3	0	7	6	13
VFG038863(gb|YP_001140284)	5	2	4	4	7	0	0	1
VFG038862(gb|YP_001140283)	83	125	83	93	101	110	166	139
VFG038861(gb|YP_001140282)	10	16	20	3	7	13	22	13
VFG038860(gb|YP_001140281)	1	4	4	1	0	1	1	6
VFG038859(gb|YP_001140280)	3	2	5	0	2	1	2	4
VFG038858(gb|YP_001140279)	0	1	4	3	4	5	17	15
VFG038857(gb|YP_001140278)	1	5	3	1	1	3	4	8
VFG038856(gb|YP_001140277)	1	2	1	0	1	1	2	1
VFG038853(gb|YP_858604)	1	2	0	0	1	1	2	0
VFG038850(gb|YP_858603)	78	114	227	45	57	127	167	164
VFG038847(gb|YP_858602)	17	15	13	6	8	44	64	58
VFG038844(gb|YP_858601)	30	34	77	25	26	89	113	115
VFG038839(gb|YP_858598)	2020	3309	2055	1939	2555	2835	3999	3373
VFG038835(gb|YP_857807)	47	106	137	40	73	141	183	183
VFG038831(gb|YP_857806)	22	32	48	18	31	123	170	188
VFG038827(gb|YP_857351)	0	0	0	0	0	2	4	5
VFG038823(gb|YP_857350)	0	0	2	0	1	20	37	32
VFG038819(gb|YP_857349)	5	8	12	4	4	21	36	36
VFG038815(gb|YP_857348)	15	24	38	25	43	181	308	275
VFG038811(gb|YP_857347)	52	86	122	46	72	144	240	240
VFG038807(gb|YP_857346)	0	4	6	2	2	36	53	45
VFG038803(gb|YP_857345)	1	5	9	4	9	45	57	56
VFG038799(gb|YP_857344)	0	2	0	0	1	22	42	37
VFG038795(gb|YP_857343)	10	12	13	4	7	75	99	105
VFG038791(gb|YP_857342)	2	3	4	1	0	51	66	57
VFG038787(gb|YP_857341)	14	16	11	4	3	55	76	71
VFG038783(gb|YP_857340)	3	8	7	6	5	58	77	76
VFG038779(gb|YP_857339)	2	12	11	3	3	55	105	91
VFG038775(gb|YP_857338)	0	3	0	0	0	19	27	28
VFG038771(gb|YP_857337)	3	8	4	5	11	87	96	87
VFG038767(gb|YP_857336)	0	3	0	0	0	21	19	29
VFG038763(gb|YP_857330)	503	742	535	509	725	460	631	598
VFG038759(gb|YP_857329)	332	626	483	261	371	422	588	519
VFG038755(gb|YP_857328)	233	393	330	227	344	421	568	531
VFG038752(gb|YP_857151)	27	31	24	30	50	65	90	92
VFG038750(gb|YP_856239)	14	10	13	1	3	39	51	45
VFG038746(gb|YP_856238)	0	0	0	0	0	13	9	13
VFG038742(gb|YP_856237)	0	0	0	0	0	35	36	38
VFG038739(gb|YP_856236)	0	0	2	0	0	3	3	2
VFG038734(gb|YP_856235)	35	55	43	17	32	87	92	113
VFG038730(gb|YP_856234)	21	50	57	11	20	83	102	84
VFG038726(gb|YP_855929)	0	0	0	0	0	53	84	81
VFG038722(gb|YP_855928)	238	381	304	253	351	476	677	591
VFG038718(gb|YP_855927)	9	18	14	14	19	21	21	12
VFG038714(gb|YP_855926)	7	4	4	1	1	2	5	7
VFG038710(gb|YP_855925)	173	323	332	177	206	204	290	287
VFG038706(gb|YP_855924)	41	73	73	33	45	180	249	244
VFG038702(gb|YP_855923)	2	9	5	0	3	48	87	77
VFG038698(gb|YP_855922)	66	131	145	72	115	178	264	281
VFG038694(gb|YP_855921)	24	51	59	51	63	56	94	90
VFG038690(gb|YP_855920)	15	25	28	25	28	54	71	85
VFG038686(gb|YP_855919)	47	78	71	52	88	78	103	98
VFG038682(gb|YP_855918)	19	36	36	14	13	86	99	91
VFG038678(gb|YP_855917)	7	18	15	2	3	59	79	75
VFG038674(gb|YP_855916)	6	5	6	2	3	41	55	53
VFG038670(gb|YP_855915)	1	1	1	0	0	33	36	43
VFG038666(gb|YP_855914)	13	15	27	4	9	74	86	79
VFG038662(gb|YP_855913)	0	0	1	0	1	27	36	48
VFG038658(gb|YP_855912)	1	9	7	3	4	41	50	56
VFG038654(gb|YP_855911)	17	22	22	6	7	61	85	72
VFG038650(gb|YP_855910)	1	4	0	1	1	25	41	38
VFG038646(gb|YP_855909)	0	0	0	1	1	25	35	31
VFG038642(gb|YP_855908)	0	0	0	0	0	28	34	32
VFG038638(gb|YP_855907)	74	124	118	77	117	172	218	242
VFG038634(gb|YP_855906)	0	0	0	0	0	38	49	52
VFG038630(gb|YP_855905)	9	17	21	5	8	56	79	64
VFG038626(gb|YP_855904)	3	5	5	2	2	66	100	76
VFG038622(gb|YP_855903)	4	10	11	8	9	33	46	51
VFG038618(gb|YP_855202)	1	0	1	2	1	38	48	46
VFG038614(gb|YP_854914)	0	1	1	0	1	14	22	22
VFG038610(gb|YP_854916)	0	0	0	0	0	5	8	6
VFG038606(gb|YP_854917)	6	5	6	8	8	15	24	19
VFG038603(gb|YP_008041515)	1	2	1	2	1	9	8	4
VFG038599(gb|YP_854918)	53	70	44	29	35	80	152	149
VFG038595(gb|YP_854919)	114	159	99	90	130	87	146	118
VFG038592(gb|YP_854920)	11	10	5	9	11	4	9	6
VFG038589(gb|YP_854921)	132	265	236	53	98	130	209	200
VFG038586(gb|YP_854922)	67	110	124	32	45	66	157	117
VFG038581(gb|YP_008041522)	3	0	1	0	0	12	16	11
VFG038580(gb|YP_854924)	9	21	8	7	9	55	82	84
VFG038575(gb|YP_854925)	6	5	6	2	2	15	25	21
VFG038571(gb|YP_854926)	0	0	4	0	0	39	52	48
VFG038567(gb|YP_854927)	9	7	4	3	9	19	34	37
VFG038560(gb|YP_854928)	7	5	4	0	0	43	95	98
VFG038556(gb|YP_855988)	0	0	0	1	0	0	2	0
VFG038548(gb|YP_855990)	34	26	21	18	22	35	58	41
VFG038544(gb|YP_855991)	99	76	59	46	60	77	129	93
VFG038536(gb|YP_855993)	8	13	19	5	2	14	29	24
VFG038532(gb|YP_855994)	258	332	291	142	205	253	420	380
VFG038528(gb|YP_855995)	32	23	23	10	24	17	17	7
VFG038524(gb|YP_855996)	59	61	67	55	67	66	94	72
VFG038508(gb|YP_856000)	2	3	0	2	2	10	13	13
VFG038504(gb|YP_856293)	77	90	71	86	106	30	38	42
VFG038500(gb|YP_857189)	7	15	6	20	26	27	39	43
VFG038496(gb|YP_858148)	5	6	6	8	3	27	40	40
VFG038492(gb|YP_855228)	46	62	22	63	78	31	60	58
VFG038487(gb|YP_855232)	58	104	41	46	47	48	45	47
VFG038485(gb|YP_001140602)	0	0	0	0	0	1	0	0
VFG038483(gb|YP_001140601)	8	6	8	4	9	3	1	3
VFG038479(gb|YP_855229)	17	35	18	39	38	24	27	29
VFG038475(gb|YP_855233)	20	24	4	12	23	20	22	30
VFG038471(gb|YP_857247)	56	83	54	32	42	24	26	44
VFG038467(gb|YP_858122)	17	30	10	5	8	29	39	39
VFG038463(gb|YP_858121)	104	183	170	81	127	62	102	106
VFG038459(gb|YP_857681)	73	109	82	52	90	65	82	98
VFG038455(gb|YP_857682)	1	2	0	4	5	20	25	28
VFG038451(gb|YP_857683)	4	6	4	4	6	5	3	6
VFG038447(gb|YP_857684)	0	0	0	0	1	3	2	3
VFG038443(gb|YP_857685)	18	17	10	14	13	3	5	1
VFG038439(gb|YP_858310)	56	80	65	69	77	91	119	137
VFG038435(gb|YP_858309)	68	113	97	29	53	81	91	95
VFG038431(gb|YP_858308)	100	150	106	39	64	54	58	57
VFG038428(gb|YP_858307)	35	62	37	65	98	55	67	68
VFG038416(gb|YP_855055)	0	0	1	0	0	0	0	0
VFG038412(gb|YP_855054)	0	0	1	0	0	0	0	0
VFG038408(gb|YP_855052)	0	0	1	0	0	0	0	0
VFG038407(gb|YP_856382)	1	4	2	0	1	41	41	53
VFG038402(gb|YP_856379)	0	1	0	2	1	5	8	14
VFG038401(gb|YP_856378)	0	0	0	0	1	12	13	15
VFG038399(gb|YP_856377)	0	0	0	0	0	1	3	4
VFG038397(gb|YP_856376)	34	66	59	59	83	76	95	113
VFG038395(gb|YP_856375)	26	41	30	24	32	36	70	72
VFG038393(gb|YP_856374)	1	0	1	1	1	10	26	27
VFG038391(gb|YP_856373)	0	0	1	0	1	4	2	3
VFG038389(gb|YP_856372)	0	0	0	0	0	9	8	11
VFG038387(gb|YP_856371)	1	3	1	2	1	15	15	12
VFG038385(gb|YP_856370)	1	4	1	0	1	10	9	9
VFG038383(gb|YP_856369)	5	3	2	2	4	10	12	14
VFG038381(gb|YP_856368)	1	0	4	1	0	1	3	2
VFG038380(gb|YP_856367)	4	4	2	1	1	5	7	9
VFG038378(gb|YP_856366)	0	0	3	2	0	0	2	3
VFG038376(gb|YP_856365)	100	112	39	58	64	36	39	41
VFG038373(gb|YP_856362)	0	0	0	0	0	3	7	8
VFG038371(gb|YP_856361)	2	3	3	0	1	12	22	28
VFG038369(gb|YP_856360)	0	0	0	0	0	2	1	5
VFG038367(gb|YP_855660)	0	2	3	0	0	15	28	32
VFG038365(gb|YP_855659)	0	1	0	0	0	15	22	21
VFG038363(gb|YP_001144318)	0	0	0	0	0	1	3	4
VFG038355(gb|YP_001144305)	0	1	2	0	0	1	3	1
VFG038354(gb|YP_001144304)	0	1	2	0	1	1	2	1
VFG038353(gb|YP_001144303)	1	3	2	1	2	3	3	3
VFG038352(gb|YP_001144302)	0	1	0	0	0	0	2	1
VFG038348(gb|YP_001144298)	25	41	40	17	18	24	35	38
VFG038342(gb|YP_001144292)	1	3	1	1	0	3	5	4
VFG038338(gb|YP_001144288)	1	0	0	0	0	0	0	0
VFG038332(gb|YP_001144282)	5	4	1	6	7	39	41	29
VFG038329(gb|YP_001144279)	8	8	8	3	8	5	3	4
VFG038322(gb|YP_001144272)	0	0	0	0	0	1	0	0
VFG038320(gb|YP_001144270)	0	0	1	0	0	0	0	1
VFG038312(gb|YP_855112)	0	0	0	0	0	7	8	9
VFG038308(gb|YP_855111)	1	1	3	0	0	26	36	39
VFG038304(gb|YP_855110)	1	2	2	1	2	32	52	51
VFG038300(gb|YP_855109)	4	12	5	3	7	46	60	60
VFG038296(gb|YP_855108)	3	6	3	3	7	43	68	69
VFG038292(gb|YP_855107)	0	1	0	0	0	20	29	21
VFG038288(gb|YP_855106)	1	1	1	0	2	17	29	32
VFG038284(gb|YP_855105)	24	39	40	28	25	44	79	68
VFG038280(gb|YP_855104)	54	75	83	30	42	95	122	101
VFG038276(gb|YP_855103)	141	237	259	97	138	140	157	170
VFG038272(gb|YP_855102)	74	117	95	47	56	70	106	98
VFG038268(gb|YP_855101)	11	12	5	7	13	43	63	56
VFG038264(gb|YP_858234)	1	1	1	2	4	23	39	33
VFG038234(gb|YP_001845365)	212	367	260	166	228	447	627	496
VFG038219(gb|YP_001845364)	617	1082	914	552	774	960	1391	1206
VFG038205(gb|YP_001844797)	12	33	29	16	23	46	59	41
VFG038191(gb|YP_001844795)	0	0	0	0	0	7	16	15
VFG038176(gb|YP_001847748)	42	65	40	68	120	140	188	182
VFG037929(gb|YP_858233)	162	230	173	154	220	136	190	180
VFG037735(gb|YP_001847165)	110	176	29	69	99	127	188	154
VFG037720(gb|YP_001847164)	535	807	386	235	293	881	1422	1172
VFG037705(gb|YP_001847163)	121	136	56	92	135	301	407	367
VFG037692(gb|YP_001847020)	0	0	1	0	0	0	0	0
VFG037678(gb|YP_001847021)	108	193	157	143	214	84	129	123
VFG037664(gb|YP_001847022)	9	11	5	7	9	1	3	2
VFG037650(gb|YP_001847024)	1	0	0	0	0	0	0	0
VFG037638(gb|YP_001847597)	1	2	0	0	0	24	39	37
VFG037612(gb|YP_001847074)	1	2	1	5	6	9	14	5
VFG037599(gb|YP_001847075)	0	0	1	0	2	1	1	0
VFG037560(gb|YP_001847079)	0	0	0	0	0	1	3	2
VFG037456(gb|YP_001847248)	0	0	0	0	0	4	20	17
VFG037442(gb|YP_001847247)	6	12	11	2	0	14	10	5
VFG037428(gb|YP_001847246)	8	2	0	4	0	4	4	5
VFG037414(gb|YP_001847244)	0	1	0	0	0	31	44	33
VFG037400(gb|YP_001847243)	0	0	0	0	0	22	22	18
VFG037386(gb|YP_001847242)	147	244	157	95	96	185	180	249
VFG037372(gb|YP_001847241)	0	0	0	0	0	15	23	19
VFG037358(gb|YP_001847240)	0	0	0	0	0	66	90	63
VFG037344(gb|YP_001847239)	0	0	0	0	0	13	17	20
VFG037330(gb|YP_001847238)	0	0	0	0	0	5	5	10
VFG037316(gb|YP_001847237)	66	89	63	39	52	66	117	81
VFG037302(gb|YP_001847236)	1	2	8	2	2	4	4	5
VFG037288(gb|YP_001847235)	8	10	11	8	12	4	7	10
VFG037274(gb|YP_001847233)	212	332	252	188	276	396	596	502
VFG037260(gb|YP_001847232)	240	309	234	281	427	370	579	468
VFG037232(gb|YP_001847230)	0	0	0	1	3	0	1	2
VFG037218(gb|YP_001847229)	10	17	22	12	14	18	17	18
VFG037203(gb|YP_001847849)	129	201	32	96	136	72	107	83
VFG037177(gb|YP_001846906)	0	0	0	1	0	11	11	6
VFG037176(gb|YP_001844723)	0	0	0	0	0	7	9	6
VFG037153(gb|NP_273705)	1	1	0	2	0	0	1	0
VFG037118(gb|NP_273782)	172	280	272	180	276	317	481	427
VFG037100(gb|NP_273110)	584	763	471	480	693	718	872	764
VFG037082(gb|NP_273630)	17	30	42	11	13	35	56	45
VFG037064(gb|NP_273631)	39	58	49	26	39	76	104	83
VFG037046(gb|NP_273632)	99	113	90	62	83	163	286	199
VFG037028(gb|NP_273273)	9	24	139	8	6	240	348	305
VFG037010(gb|NP_274717)	32	49	15	28	43	133	199	139
VFG036992(gb|NP_274718)	137	203	121	61	92	246	327	302
VFG036974(gb|NP_274719)	30	32	24	25	33	75	105	88
VFG036956(gb|NP_273368)	76	124	111	34	41	154	250	180
VFG036938(gb|NP_273367)	52	63	39	43	68	113	146	101
VFG036920(gb|NP_273812)	1	0	0	2	2	2	1	1
VFG036902(gb|NP_273592)	7	5	0	7	8	5	8	8
VFG036884(gb|NP_273930)	0	1	0	1	1	0	0	0
VFG036848(gb|NP_273928)	0	0	0	0	1	0	0	0
VFG036830(gb|NP_273927)	11	11	3	15	22	5	5	6
VFG034888(gb|NP_309587)	9	18	11	14	16	4	3	1
VFG034880(gb|NP_290952)	11	18	5	9	10	7	7	5
VFG034873(gb|NP_290699)	0	1	2	0	0	0	0	0
VFG034866(gb|NP_290672)	0	0	2	0	0	0	0	0
VFG034849(gb|NP_285716)	0	0	2	0	0	0	0	0
VFG034831(gb|NP_288396)	0	0	1	0	0	0	0	0
VFG034815(gb|NP_287686)	0	0	3	0	0	1	0	0
VFG034772(gb|NP_290644)	0	0	2	0	0	0	0	1
VFG034754(gb|NP_288154)	0	0	3	0	0	0	0	0
VFG034541(gb|YP_006203830)	33	48	30	24	28	40	49	51
VFG033025(gb|NP_463944)	39	67	65	55	69	75	86	80
VFG032992(gb|NP_464816)	6	14	26	12	19	140	252	250
VFG032936(gb|NP_464815)	0	0	0	0	1	0	0	0
VFG032910(gb|NP_465311)	0	3	7	2	2	2	5	5
VFG032878(gb|NP_465743)	178	245	163	217	340	233	284	292
VFG032821(gb|NP_463939)	10	41	50	28	31	12	19	11
VFG032762(gb|NP_465191)	11	33	7	8	6	2	3	11
VFG031877(gb|NP_218384)	0	0	0	0	0	3	9	4
VFG031840(gb|NP_218383)	0	0	0	0	0	4	10	9
VFG022340(gb|NP_214801)	0	0	0	0	0	3	6	9
VFG022162(gb|NP_214806)	0	0	0	0	0	2	10	9
VFG022146(gb|NP_214805)	11	18	22	17	19	24	36	29
VFG022130(gb|NP_214804)	0	0	0	0	0	4	12	14
VFG022114(gb|NP_214803)	0	0	0	0	0	6	8	10
VFG022098(gb|NP_214802)	0	0	0	0	0	3	6	9
VFG022082(gb|YP_177711)	0	0	0	0	0	5	22	13
VFG022066(gb|YP_177710)	0	0	0	0	0	4	12	7
VFG022051(gb|NP_214798)	0	1	0	0	2	18	50	42
VFG022035(gb|NP_214797)	0	0	0	0	0	12	18	17
VFG022019(gb|NP_214796)	2	3	15	2	4	12	23	24
VFG021908(gb|NP_218366)	0	0	0	0	0	3	15	7
VFG021895(gb|NP_218397)	0	0	0	0	0	1	8	6
VFG021888(gb|NP_218395)	0	0	0	0	0	1	2	4
VFG021863(gb|YP_178022)	0	0	0	0	0	5	6	3
VFG021840(gb|NP_215863)	0	0	0	0	0	4	8	5
VFG021827(gb|NP_215862)	16	16	20	6	16	55	87	64
VFG021800(gb|NP_215860)	0	0	0	1	0	2	8	5
VFG018241(gb|NP_230208)	0	0	1	0	0	15	15	25
VFG018238(gb|NP_232914)	17	17	25	6	7	14	15	16
VFG017856(gb|YP_001007658)	0	2	6	0	2	6	10	8
VFG016667(gb|YP_033004)	0	0	3	0	0	4	2	3
VFG016463(gb|YP_115696)	0	1	1	2	3	1	1	2
VFG016338(gb|YP_026915)	10	21	35	12	15	12	18	10
VFG016069(gb|NP_251115)	2	4	3	1	2	3	5	5
VFG016058(gb|NP_251114)	263	417	208	134	187	270	443	387
VFG016046(gb|NP_251103)	907	1394	851	549	775	710	1022	926
VFG016041(gb|NP_251092)	115	167	84	57	80	137	263	206
VFG016038(gb|NP_251090)	96	161	57	49	62	108	196	175
VFG016005(gb|NP_251085)	310	410	211	224	323	151	222	192
VFG015994(gb|NP_251084)	36	62	28	12	12	9	8	5
VFG015983(gb|NP_251083)	162	274	119	133	203	116	146	132
VFG015950(gb|NP_251075)	41	79	66	34	45	82	141	111
VFG015551(gb|NP_248741)	341	556	480	262	362	282	326	261
VFG015521(gb|NP_252906)	100	123	104	89	153	183	249	208
VFG015518(gb|NP_252904)	86	152	94	101	144	117	157	128
VFG015515(gb|NP_252903)	24	38	24	36	47	42	66	57
VFG015512(gb|NP_252902)	30	51	25	26	23	20	24	19
VFG015509(gb|NP_252901)	106	151	103	76	118	235	340	267
VFG015506(gb|NP_252900)	0	0	0	0	0	1	0	0
VFG015045(gb|NP_249821)	1	4	3	1	3	21	27	27
VFG015000(gb|NP_252339)	268	407	313	197	281	301	385	345
VFG014984(gb|NP_253136)	541	767	524	456	610	461	622	531
VFG014950(gb|NP_249457)	559	938	689	404	516	346	463	389
VFG014893(gb|NP_254009)	346	403	321	143	221	281	376	312
VFG014733(gb|NP_252216)	38	54	29	49	78	118	141	146
VFG014720(gb|NP_250152)	80	102	89	67	84	140	183	176
VFG014707(gb|NP_250151)	14	20	39	15	19	46	81	70
VFG014694(gb|NP_253641)	2	9	11	1	3	42	75	69
VFG014681(gb|NP_253640)	10	10	18	8	7	59	85	85
VFG014668(gb|NP_252042)	0	0	0	0	0	4	6	2
VFG014655(gb|NP_252041)	2	4	4	3	5	13	21	22
VFG014642(gb|NP_252040)	5	9	10	4	8	29	41	38
VFG014629(gb|NP_250146)	35	62	73	36	40	42	60	69
VFG014486(gb|NP_250133)	1	6	5	2	10	60	94	93
VFG014473(gb|NP_250132)	2	2	1	0	0	15	14	15
VFG014369(gb|NP_249789)	204	347	328	229	295	322	487	467
VFG014343(gb|NP_249787)	0	0	0	0	0	5	6	2
VFG014330(gb|NP_249786)	3	10	10	1	4	55	83	81
VFG014304(gb|NP_249784)	2	2	10	4	2	47	55	70
VFG014148(gb|NP_249768)	3	5	14	3	8	36	52	53
VFG013685(gb|NP_940532)	8	14	5	11	20	5	6	3
VFG013682(gb|NP_940531)	3	7	4	13	11	1	2	1
VFG013676(gb|NP_938627)	2	4	0	1	3	3	3	4
VFG013672(gb|NP_938624)	0	0	0	1	1	0	0	0
VFG013668(gb|NP_940343)	0	1	0	1	4	1	1	1
VFG013508(gb|NP_439858)	42	74	58	42	56	63	80	76
VFG013503(gb|NP_439842)	0	1	0	2	0	0	0	0
VFG013496(gb|NP_439840)	74	114	147	103	124	72	86	80
VFG013491(gb|NP_439839)	1	0	0	0	0	3	3	3
VFG013487(gb|NP_439838)	34	27	43	26	43	28	28	29
VFG013482(gb|NP_439837)	1	6	9	1	4	6	17	19
VFG013471(gb|NP_439724)	23	40	61	38	37	40	48	44
VFG013465(gb|NP_439706)	38	57	45	24	37	128	168	167
VFG013436(gb|NP_439676)	48	61	33	45	74	100	136	143
VFG013424(gb|NP_439432)	3	7	25	3	4	5	10	3
VFG013418(gb|NP_439337)	14	37	56	16	30	46	58	72
VFG013412(gb|NP_439302)	163	224	152	119	182	207	263	271
VFG013400(gb|NP_439262)	42	66	72	27	43	28	22	42
VFG013390(gb|NP_439219)	162	274	218	144	212	211	264	269
VFG013384(gb|NP_439218)	117	192	164	118	165	184	245	243
VFG013374(gb|NP_439075)	87	122	84	73	119	135	169	169
VFG013368(gb|NP_439034)	345	540	530	237	296	409	605	504
VFG013365(gb|NP_439033)	26	51	61	18	46	102	147	129
VFG013357(gb|NP_439029)	0	0	0	2	0	1	2	2
VFG013354(gb|NP_439028)	50	112	129	105	147	123	142	134
VFG013346(gb|NP_438972)	109	132	101	59	89	198	242	233
VFG013342(gb|NP_438924)	0	0	0	2	0	11	3	5
VFG013327(gb|NP_438900)	43	38	98	34	48	84	137	125
VFG013321(gb|NP_438894)	33	75	34	38	65	82	132	123
VFG013315(gb|NP_438813)	79	129	136	62	98	71	102	98
VFG013299(gb|NP_438681)	7	11	9	2	6	4	5	7
VFG013292(gb|NP_438516)	0	0	0	0	0	1	2	2
VFG013286(gb|NP_438515)	134	206	218	121	143	245	367	295
VFG013276(gb|NP_438430)	69	85	42	42	78	67	84	94
VFG013271(gb|NP_438429)	34	39	21	30	51	52	56	70
VFG013265(gb|NP_438428)	178	283	277	174	253	257	336	319
VFG013260(gb|NP_438427)	0	0	0	1	0	7	20	33
VFG013254(gb|NP_438368)	13	10	2	6	10	2	5	11
VFG013248(gb|NP_438233)	330	524	364	198	272	450	584	567
VFG013242(gb|NP_438232)	126	186	145	100	136	199	262	262
VFG013236(gb|NP_438231)	103	170	172	94	141	157	199	179
VFG013070(gb|YP_405013)	148	201	139	99	125	197	245	291
VFG013069(gb|YP_405014)	52	74	86	51	77	146	198	180
VFG013068(gb|YP_405015)	3	5	0	1	2	8	11	8
VFG013065(gb|YP_405017)	12	22	18	16	24	33	61	53
VFG013064(gb|YP_405019)	13	26	27	39	65	67	103	86
VFG013063(gb|YP_405020)	1	0	0	0	1	11	22	14
VFG012841(gb|NP_858212)	0	0	0	0	0	2	6	6
VFG012793(gb|NP_858142)	0	0	0	0	0	1	0	0
VFG012513(gb|NP_753168)	0	1	2	0	0	2	1	1
VFG012509(gb|NP_753167)	95	124	102	44	58	119	117	135
VFG012505(gb|NP_753166)	1	1	0	0	0	0	2	0
VFG012501(gb|NP_753165)	0	1	0	1	0	10	16	12
VFG012036(gb|NP_282483)	1	0	3	0	0	0	0	1
VFG012033(gb|NP_282479)	1	1	0	0	1	0	0	0
VFG012022(gb|NP_282463)	14	33	50	14	15	25	27	27
VFG012019(gb|NP_282462)	49	89	73	34	32	39	32	38
VFG012009(gb|NP_282457)	5	13	40	10	10	24	25	32
VFG012006(gb|NP_282440)	42	72	87	42	37	88	107	101
VFG012002(gb|NP_282439)	39	50	117	22	33	111	152	157
VFG011946(gb|NP_282174)	56	116	134	73	83	84	89	81
VFG011850(gb|NP_281278)	68	126	109	85	100	138	154	153
VFG011823(gb|NP_282299)	37	61	93	49	71	69	78	75
VFG011677(gb|NP_282561)	4	9	1	7	9	2	11	8
VFG011674(gb|NP_282560)	8	6	7	12	8	13	12	11
VFG011668(gb|NP_282558)	5	11	3	5	3	4	14	15
VFG011519(gb|NP_540343)	42	54	46	43	67	30	34	48
VFG011515(gb|NP_539914)	1	1	0	1	1	0	0	0
VFG011510(gb|NP_539426)	58	100	110	93	143	100	146	134
VFG011505(gb|NP_540243)	0	1	1	0	0	6	6	6
VFG011453(gb|NP_540310)	32	45	73	42	61	33	41	28
VFG011439(gb|NP_540129)	11	16	6	12	20	17	19	9
VFG011430(gb|NP_540392)	156	254	250	208	278	205	251	229
VFG011429(gb|NP_540028)	10	16	30	13	21	28	35	24
VFG011424(gb|NP_540821)	115	156	147	98	112	131	159	135
VFG011419(gb|NP_540032)	73	77	57	39	63	46	64	44
VFG011414(gb|NP_539767)	215	351	285	185	279	180	211	179
VFG011409(gb|NP_539752)	48	55	48	24	41	78	103	88
VFG011404(gb|NP_539750)	46	69	65	21	50	57	79	62
VFG011399(gb|NP_539749)	157	228	233	178	234	192	251	226
VFG011394(gb|NP_539748)	126	193	179	121	137	135	169	159
VFG011389(gb|NP_539503)	53	60	40	21	18	44	68	53
VFG010898(gb|YP_094783)	1	0	2	0	0	3	3	2
VFG010882(gb|YP_094896)	305	478	286	211	260	442	567	493
VFG010878(gb|YP_094895)	75	112	90	93	128	155	217	191
VFG010866(gb|YP_094892)	66	72	51	52	94	137	198	168
VFG010862(gb|YP_094891)	100	123	79	78	142	196	301	247
VFG010858(gb|YP_095354)	0	1	0	1	0	0	2	1
VFG010854(gb|YP_095355)	0	0	0	0	0	1	1	1
VFG010850(gb|YP_094681)	8	4	11	5	6	27	44	35
VFG010846(gb|YP_094929)	1	1	0	3	5	5	13	11
VFG010763(gb|YP_095258)	3	3	5	6	7	3	4	4
VFG010759(gb|YP_096418)	0	0	1	0	0	3	2	3
VFG010515(gb|YP_095205)	713	814	296	429	583	244	336	276
VFG010479(gb|YP_094961)	6	13	3	8	12	1	6	3
VFG010475(gb|YP_094962)	0	1	1	3	1	0	1	3
VFG010471(gb|YP_094963)	12	22	4	18	32	5	6	10
VFG010467(gb|YP_094964)	11	13	5	7	14	10	12	15
VFG010463(gb|YP_094965)	42	59	37	34	46	21	31	37
VFG010459(gb|YP_095932)	52	87	52	66	90	65	75	65
VFG010455(gb|YP_095931)	6	10	7	7	11	7	17	18
VFG009810(gb|NP_215272)	958	1507	1346	965	1362	1713	2562	2376
VFG009579(gb|NP_215865)	347	509	353	331	459	531	702	626
VFG009570(gb|NP_215864)	255	398	340	285	416	372	672	503
VFG009561(gb|YP_177877)	93	117	99	91	118	91	124	97
VFG009553(gb|YP_177876)	67	84	51	39	64	87	136	120
VFG007192(gb|NP_800865)	4	1	7	4	5	16	28	22
VFG007187(gb|NP_800849)	1	0	0	1	0	0	0	0
VFG007186(gb|NP_800848)	8	24	7	17	21	10	3	10
VFG007177(gb|NP_798078)	36	44	24	33	47	112	126	117
VFG007174(gb|NP_798075)	7	6	7	2	5	4	6	9
VFG007166(gb|NP_798067)	0	0	2	0	0	0	0	0
VFG007165(gb|NP_798054)	11	14	2	1	2	5	12	6
VFG007164(gb|NP_798053)	0	0	1	1	0	0	3	5
VFG007163(gb|NP_798052)	4	5	1	3	2	2	5	5
VFG007162(gb|NP_798051)	0	1	0	0	0	4	3	4
VFG007158(gb|NP_798047)	20	48	58	17	16	25	34	29
VFG007157(gb|NP_798046)	0	0	0	0	0	1	0	0
VFG007155(gb|NP_798044)	0	0	0	0	0	1	0	0
VFG007153(gb|NP_798042)	0	0	0	1	0	1	0	1
VFG007152(gb|NP_798041)	4	9	3	1	4	6	7	9
VFG007142(gb|NP_232419)	1	3	1	2	2	19	26	38
VFG007138(gb|NP_232418)	4	5	7	4	2	1	3	6
VFG007035(gb|NP_799736)	0	1	0	0	0	1	1	1
VFG007027(gb|NP_231090)	8	9	6	7	8	14	33	30
VFG007023(gb|NP_231091)	227	355	223	144	184	337	345	370
VFG007020(gb|NP_231093)	0	0	0	0	1	0	1	1
VFG006721(gb|NP_466343)	0	2	7	4	5	39	36	34
VFG006717(gb|NP_465159)	203	285	253	155	210	312	478	408
VFG006701(gb|NP_208376)	43	62	78	31	52	58	85	86
VFG006696(gb|NP_208366)	1	0	5	3	1	7	10	10
VFG006691(gb|NP_208350)	10	10	16	8	10	5	7	4
VFG006686(gb|NP_208349)	5	15	15	9	13	16	21	24
VFG006681(gb|NP_208348)	15	17	19	12	10	1	6	3
VFG006672(gb|NP_208211)	47	80	61	30	45	44	62	69
VFG006667(gb|NP_208210)	9	21	24	9	15	18	37	28
VFG006657(gb|NP_207910)	2	2	4	1	4	2	0	2
VFG006652(gb|NP_207700)	1	0	1	0	0	0	1	0
VFG006647(gb|NP_207699)	0	0	0	0	0	1	1	0
VFG006637(gb|NP_207609)	1	3	3	2	4	6	10	13
VFG006632(gb|NP_207608)	0	1	0	0	0	3	0	3
VFG006627(gb|NP_207602)	5	5	10	8	16	3	7	6
VFG006622(gb|NP_207563)	5	10	2	1	2	8	9	15
VFG006617(gb|NP_207546)	7	11	17	5	9	3	2	7
VFG006612(gb|NP_207545)	3	8	9	2	4	3	3	6
VFG006607(gb|NP_207479)	3	7	16	8	11	23	35	30
VFG006602(gb|NP_207379)	1	2	0	0	0	1	1	1
VFG006597(gb|NP_207820)	1	1	8	2	4	4	7	6
VFG006592(gb|NP_207821)	9	19	28	5	8	6	5	1
VFG006587(gb|NP_207822)	0	0	2	0	4	2	2	3
VFG006582(gb|NP_207825)	38	27	24	22	32	21	17	18
VFG006577(gb|NP_207831)	12	19	16	3	1	7	17	24
VFG006572(gb|NP_207883)	0	3	2	0	1	1	7	6
VFG006562(gb|NP_207150)	5	15	27	5	9	6	7	6
VFG006557(gb|NP_207149)	16	13	18	8	14	7	19	13
VFG006553(gb|NP_207125)	0	0	0	0	0	1	1	1
VFG006548(gb|NP_207123)	6	12	4	8	7	2	7	3
VFG006543(gb|NP_207093)	2	4	1	2	5	1	2	2
VFG006538(gb|NP_207044)	6	6	6	1	4	7	11	8
VFG006533(gb|NP_206972)	0	3	0	0	1	0	1	0
VFG006528(gb|NP_207544)	0	0	1	0	0	0	0	0
VFG006512(gb|NP_206893)	1	1	9	3	6	13	20	13
VFG006203(gb|NP_273116)	2	6	4	2	1	1	2	2
VFG006199(gb|NP_273810)	65	102	56	57	86	18	22	19
VFG006191(gb|NP_274809)	28	41	24	18	18	9	19	12
VFG006187(gb|NP_274808)	5	6	4	5	9	1	2	3
VFG006183(gb|NP_274807)	0	1	0	0	0	0	0	0
VFG006179(gb|NP_274806)	1	0	0	0	0	0	0	0
VFG006171(gb|NP_274328)	14	28	17	21	35	4	2	2
VFG006167(gb|NP_273931)	13	25	9	17	26	8	13	14
VFG005791(gb|NP_687690)	0	0	0	1	0	0	0	0
VFG005788(gb|NP_687689)	136	248	205	100	140	195	220	213
VFG005785(gb|NP_687688)	2	1	1	0	1	1	1	0
VFG005776(gb|NP_687685)	802	1175	897	673	944	981	1064	953
VFG005773(gb|NP_687684)	17	29	34	19	26	29	31	39
VFG005770(gb|NP_687683)	8	14	6	16	23	17	13	12
VFG005767(gb|NP_687682)	1390	2258	1695	1107	1614	1571	2163	1838
VFG005310(gb|NP_344988)	0	2	0	3	4	0	2	0
VFG005308(gb|NP_344987)	0	1	0	1	1	1	0	0
VFG005307(gb|NP_344986)	0	0	0	0	1	0	0	0
VFG005293(gb|NP_735912)	0	0	0	0	1	0	1	0
VFG005286(gb|NP_735086)	0	0	0	2	0	1	2	0
VFG005283(gb|NP_735085)	1	1	0	0	1	1	1	1
VFG005197(gb|NP_358462)	7	11	2	2	7	3	6	4
VFG005177(gb|NP_664456)	2	4	2	2	4	1	4	1
VFG004773(gb|NP_647407)	0	0	1	1	0	4	6	4
VFG004175(gb|NP_459032)	0	0	2	0	0	0	0	0
VFG004170(gb|NP_459031)	0	0	1	0	0	0	1	1
VFG004165(gb|NP_459030)	0	0	2	0	0	0	0	0
VFG004160(gb|NP_459029)	0	0	2	0	0	0	0	0
VFG004155(gb|NP_459028)	0	0	3	0	0	0	1	0
VFG004150(gb|NP_459027)	0	0	1	0	0	0	1	0
VFG004145(gb|NP_459026)	0	0	1	0	0	0	0	0
VFG004125(gb|NP_460113)	108	255	160	129	175	230	274	249
VFG003997(gb|NP_461706)	211	239	120	173	184	76	119	106
VFG003977(gb|NP_461229)	0	0	1	0	0	0	0	0
VFG002569(gb|YP_109405)	114	143	128	79	114	149	195	156
VFG002568(gb|YP_109404)	0	0	2	0	0	26	38	32
VFG002567(gb|YP_109403)	6	12	17	15	28	48	58	47
VFG002566(gb|YP_109402)	0	4	5	7	9	22	33	23
VFG002565(gb|YP_109401)	1	3	5	2	5	6	19	8
VFG002564(gb|YP_109400)	0	0	2	1	1	3	6	1
VFG002563(gb|YP_109399)	178	252	167	107	176	195	349	242
VFG002562(gb|YP_109398)	5	9	15	9	21	9	25	21
VFG002561(gb|YP_109397)	0	0	1	0	0	2	3	3
VFG002559(gb|YP_109395)	1	3	3	3	6	1	2	2
VFG002558(gb|YP_109394)	0	0	0	0	0	2	5	2
VFG002557(gb|YP_109393)	3	3	3	2	8	1	1	3
VFG002556(gb|YP_109392)	50	84	175	54	80	51	65	35
VFG002555(gb|YP_109391)	20	45	79	22	29	20	21	16
VFG002554(gb|YP_109390)	48	52	85	38	44	32	51	43
VFG002553(gb|YP_109389)	58	85	151	75	98	62	86	66
VFG002552(gb|YP_109388)	75	94	112	67	83	72	101	103
VFG002551(gb|YP_109387)	3	1	10	3	7	33	61	41
VFG002550(gb|YP_109386)	153	206	154	160	212	317	423	394
VFG002549(gb|YP_109385)	2	2	3	0	0	6	7	6
VFG002548(gb|YP_109384)	598	878	446	405	522	633	989	853
VFG002547(gb|YP_109383)	16	16	18	2	2	12	7	14
VFG002546(gb|YP_109382)	384	520	405	260	410	395	570	505
VFG002545(gb|YP_109381)	0	0	0	0	0	1	0	0
VFG002543(gb|YP_110332)	8	22	26	15	14	39	51	28
VFG002542(gb|YP_111575)	13	30	15	22	20	30	48	51
VFG002541(gb|YP_111576)	1	0	0	0	0	3	4	3
VFG002540(gb|YP_111189)	29	81	86	44	50	63	85	77
VFG002539(gb|YP_111193)	0	0	0	0	0	6	15	10
VFG002538(gb|YP_110896)	79	141	94	87	95	96	124	104
VFG002537(gb|YP_110894)	0	1	0	1	1	7	9	13
VFG002536(gb|YP_109916)	8	12	11	4	10	11	22	16
VFG002535(gb|YP_109915)	7	19	20	15	8	32	43	40
VFG002534(gb|YP_109905)	42	41	40	19	29	80	111	108
VFG002533(gb|YP_109904)	20	19	24	9	18	51	78	66
VFG002532(gb|YP_109903)	153	276	242	167	290	285	449	375
VFG002531(gb|YP_109902)	39	77	104	35	49	163	252	226
VFG002530(gb|YP_109901)	17	35	72	14	23	68	104	108
VFG002529(gb|YP_109900)	12	29	45	8	18	157	236	221
VFG002528(gb|YP_109899)	15	38	49	15	27	104	146	128
VFG002527(gb|YP_109898)	12	25	87	17	33	109	154	141
VFG002526(gb|YP_109897)	85	167	229	102	126	236	297	278
VFG002525(gb|YP_109896)	85	184	195	106	158	189	255	233
VFG002524(gb|YP_109895)	0	0	1	0	0	0	4	2
VFG002523(gb|YP_109891)	22	28	32	15	16	47	55	47
VFG002522(gb|YP_109890)	43	68	69	24	34	57	94	73
VFG002521(gb|YP_109889)	19	29	30	28	45	39	36	43
VFG002520(gb|YP_109888)	0	1	0	0	0	0	0	1
VFG002519(gb|YP_109887)	50	77	70	46	67	36	47	46
VFG002518(gb|YP_106908)	2	2	4	0	0	7	11	9
VFG002517(gb|YP_106907)	19	10	12	1	3	11	27	22
VFG002516(gb|YP_106905)	2	3	5	6	5	18	14	18
VFG002515(gb|YP_106904)	11	12	19	5	1	24	34	26
VFG002514(gb|YP_106903)	4	5	4	0	0	5	15	8
VFG002513(gb|YP_106902)	27	46	57	15	23	70	96	81
VFG002512(gb|YP_106901)	7	5	9	6	6	20	29	28
VFG002511(gb|YP_106900)	7	21	16	2	11	7	19	16
VFG002510(gb|YP_106899)	13	11	19	4	12	37	55	40
VFG002509(gb|YP_106898)	9	15	13	6	15	25	42	34
VFG002508(gb|YP_106897)	2	2	5	0	0	3	4	3
VFG002507(gb|YP_106896)	0	1	0	0	1	6	6	6
VFG002506(gb|YP_106895)	0	0	0	0	0	3	0	2
VFG002505(gb|YP_106894)	0	0	0	0	0	2	0	4
VFG002504(gb|YP_106860)	3	4	8	2	4	5	10	8
VFG002503(gb|YP_106859)	0	0	1	0	0	3	3	3
VFG002502(gb|YP_106858)	20	21	31	11	23	43	59	47
VFG002501(gb|YP_106857)	10	18	17	8	15	8	19	15
VFG002500(gb|YP_106856)	6	5	2	6	4	2	4	7
VFG002499(gb|YP_106855)	77	93	86	54	89	85	117	102
VFG002498(gb|YP_106854)	0	0	0	0	0	2	5	5
VFG002497(gb|YP_106853)	1	1	1	0	0	9	9	13
VFG002496(gb|YP_106657)	9	14	23	15	19	17	20	21
VFG002495(gb|YP_106656)	4	10	13	7	9	18	25	24
VFG002494(gb|YP_106655)	10	22	22	8	10	23	26	23
VFG002493(gb|YP_106654)	0	0	0	0	0	6	6	8
VFG002492(gb|YP_106653)	7	23	29	6	12	28	46	42
VFG002491(gb|YP_106652)	1	9	2	2	3	4	15	5
VFG002490(gb|YP_106651)	3	1	3	1	1	5	10	6
VFG002489(gb|YP_111518)	4	3	1	2	2	3	4	5
VFG002488(gb|YP_111517)	2	4	1	9	8	3	7	7
VFG002487(gb|YP_111516)	2	5	1	1	1	0	5	0
VFG002486(gb|YP_111515)	0	0	0	1	1	0	1	0
VFG002485(gb|YP_111514)	0	1	0	1	1	3	6	7
VFG002483(gb|YP_111512)	19	17	16	13	8	10	24	11
VFG002482(gb|YP_111511)	137	182	71	70	109	36	49	47
VFG002481(gb|YP_111510)	1	4	5	3	1	5	10	9
VFG002480(gb|YP_111509)	41	77	58	23	40	54	103	98
VFG002479(gb|YP_111508)	2	4	5	2	3	0	2	2
VFG002478(gb|YP_111507)	5	4	2	1	2	6	15	16
VFG002477(gb|YP_111506)	0	3	4	3	4	0	1	5
VFG002475(gb|YP_111504)	10	17	8	3	7	10	17	27
VFG002474(gb|YP_111503)	2	1	0	0	0	0	3	7
VFG002473(gb|YP_111522)	0	0	0	0	0	1	0	2
VFG002471(gb|YP_111559)	0	0	0	1	0	0	0	0
VFG002464(gb|YP_111552)	5	2	1	1	5	19	18	17
VFG002463(gb|YP_111551)	0	0	0	0	0	1	1	0
VFG002461(gb|YP_111549)	2	4	4	0	3	7	13	6
VFG002459(gb|YP_111547)	26	43	39	17	25	18	23	22
VFG002455(gb|YP_111543)	0	0	0	1	0	1	1	0
VFG002454(gb|YP_111542)	1	3	5	0	1	1	3	3
VFG002453(gb|YP_111541)	1	1	3	1	2	0	0	1
VFG002448(gb|YP_111536)	0	0	1	1	0	7	12	15
VFG002445(gb|YP_111533)	1	0	1	0	0	0	0	1
VFG002444(gb|YP_111532)	2	4	1	3	3	3	8	8
VFG002440(gb|YP_111528)	184	354	305	125	187	243	379	345
VFG002438(gb|YP_111526)	4	7	4	10	12	51	66	61
VFG002437(gb|YP_108306)	4	5	6	4	7	21	22	18
VFG002436(gb|YP_110805)	2	7	11	1	5	18	17	17
VFG002435(gb|YP_111610)	18	31	38	16	20	16	32	19
VFG002434(gb|YP_111608)	3	8	0	0	1	3	4	5
VFG002432(gb|YP_111605)	2	1	6	1	2	6	5	4
VFG002431(gb|YP_111604)	1	0	0	1	3	3	3	3
VFG002428(gb|YP_109605)	37	23	39	34	42	24	29	33
VFG002427(gb|YP_109604)	45	64	44	33	40	27	39	46
VFG002426(gb|YP_109603)	72	114	86	54	81	59	82	66
VFG002425(gb|YP_107407)	16	19	7	20	29	10	17	18
VFG002424(gb|YP_111499)	1	4	0	2	2	2	5	3
VFG002420(gb|NP_644838)	37	63	48	31	34	77	111	92
VFG002417(gb|NP_286006)	0	0	1	0	0	0	1	0
VFG002416(gb|NP_286007)	0	0	2	0	0	0	0	0
VFG002415(gb|NP_286008)	0	0	3	0	0	0	0	0
VFG002414(gb|NP_286010)	0	0	1	0	0	0	0	0
VFG002413(gb|NP_286011)	0	0	1	0	0	0	0	0
VFG002412(gb|NP_286009)	0	0	1	0	0	0	0	0
VFG002409(gb|NP_645079)	63	96	96	64	98	89	105	112
VFG002408(gb|NP_645078)	0	0	0	0	0	2	0	0
VFG002406(gb|NP_645074)	0	0	0	0	0	4	1	0
VFG002403(gb|NP_216312)	6	7	1	8	9	9	16	19
VFG002402(gb|NP_216313)	0	0	0	0	0	3	1	2
VFG002401(gb|NP_216314)	1	1	1	0	0	4	5	5
VFG002398(gb|NP_216311)	0	0	0	0	0	1	4	4
VFG002397(gb|NP_216298)	0	0	0	0	0	3	10	13
VFG002396(gb|NP_216299)	0	0	0	0	0	5	4	5
VFG002395(gb|NP_216300)	16	32	28	20	31	40	43	55
VFG002392(gb|NP_218131)	0	0	0	0	0	2	3	3
VFG002391(gb|NP_218400)	14	17	18	16	26	25	40	47
VFG002390(gb|NP_218399)	0	0	0	0	0	5	10	7
VFG002389(gb|NP_218396)	0	0	0	0	0	4	15	7
VFG002387(gb|NP_218133)	0	0	0	0	0	2	2	2
VFG002385(gb|NP_218394)	0	0	0	0	0	6	13	11
VFG002384(gb|YP_178021)	0	0	0	0	0	2	6	4
VFG002383(gb|NP_218388)	0	1	0	1	1	13	17	17
VFG002382(gb|NP_218387)	9	17	6	14	17	23	54	43
VFG002381(gb|NP_218386)	0	0	0	0	0	5	14	19
VFG002380(gb|NP_218385)	3	11	9	6	12	21	46	40
VFG002379(gb|NP_218391)	0	0	0	0	0	2	3	4
VFG002378(gb|YP_178023)	0	0	0	0	0	4	6	4
VFG002377(gb|YP_001007269)	82	178	167	80	82	75	106	86
VFG002376(gb|YP_001007268)	54	80	79	39	41	47	51	48
VFG002375(gb|YP_001007267)	89	118	143	83	123	98	151	120
VFG002374(gb|YP_001007266)	6	6	7	5	7	1	5	2
VFG002373(gb|YP_001007265)	2	1	2	0	3	3	1	3
VFG002372(gb|YP_001007264)	3	6	10	1	8	5	8	8
VFG002371(gb|YP_001007263)	0	1	1	1	1	1	4	3
VFG002368(gb|YP_001007260)	38	66	90	43	43	48	54	49
VFG002367(gb|YP_001007259)	0	0	6	0	0	2	3	4
VFG002366(gb|YP_001007258)	32	49	68	38	59	36	44	40
VFG002365(gb|YP_001007257)	60	119	145	39	52	154	220	203
VFG002364(gb|YP_001007256)	96	147	192	84	108	184	261	238
VFG002363(gb|YP_001007255)	101	114	97	43	67	124	206	194
VFG002362(gb|YP_001007254)	50	87	106	28	37	54	76	67
VFG002361(gb|YP_001007253)	186	257	222	110	172	153	214	177
VFG002360(gb|YP_001007252)	0	0	1	0	0	0	0	0
VFG002359(gb|YP_001006784)	1	1	1	3	3	3	2	5
VFG002358(gb|YP_001006783)	1	2	2	2	2	6	2	6
VFG002357(gb|YP_001006771)	24	21	25	6	4	22	38	35
VFG002356(gb|YP_001006770)	21	36	44	8	14	34	67	57
VFG002355(gb|YP_001006769)	0	0	1	0	0	3	0	0
VFG002354(gb|YP_001006767)	0	0	1	0	0	0	0	0
VFG002352(gb|YP_001006765)	0	0	1	0	0	3	2	2
VFG002351(gb|YP_001006764)	0	5	10	7	7	14	11	15
VFG002350(gb|YP_001006763)	22	28	39	21	20	26	31	32
VFG002349(gb|YP_001006762)	7	12	6	8	10	17	25	25
VFG002348(gb|YP_001006761)	6	11	25	6	10	14	24	15
VFG002347(gb|YP_001006760)	1	2	2	1	2	4	8	9
VFG002346(gb|YP_001006759)	26	45	39	26	23	32	52	53
VFG002345(gb|YP_001006758)	1	6	2	0	1	9	7	5
VFG002344(gb|YP_001006757)	10	14	18	2	8	25	28	25
VFG002343(gb|YP_001006756)	4	4	7	4	4	11	16	2
VFG002342(gb|YP_001006755)	4	8	11	3	5	27	31	30
VFG002341(gb|YP_001006754)	0	1	5	1	0	8	5	9
VFG002340(gb|YP_001006753)	6	11	15	5	7	4	8	9
VFG002339(gb|YP_001006752)	5	4	20	5	7	19	24	26
VFG002338(gb|YP_001006751)	1	12	13	6	8	14	17	21
VFG002337(gb|YP_001006750)	0	2	0	0	0	2	7	9
VFG002336(gb|YP_001006749)	24	35	40	16	22	38	54	40
VFG002335(gb|YP_001006748)	3	1	5	0	0	5	5	7
VFG002334(gb|YP_001006747)	0	0	1	0	0	2	3	2
VFG002333(gb|YP_001006746)	0	0	3	0	1	5	3	8
VFG002332(gb|YP_001006745)	0	0	2	0	0	2	0	4
VFG002331(gb|YP_001006744)	35	45	19	19	22	24	40	33
VFG002330(gb|YP_001006743)	0	0	2	0	0	2	0	0
VFG002329(gb|YP_001006742)	16	24	25	9	17	27	28	33
VFG002328(gb|YP_001006741)	20	15	23	6	6	25	39	36
VFG002327(gb|YP_001006740)	0	0	2	0	1	4	3	6
VFG002326(gb|YP_001006733)	0	0	1	0	0	2	0	0
VFG002325(gb|YP_001006732)	23	31	38	16	27	12	12	13
VFG002324(gb|YP_001006731)	3	11	19	4	5	16	22	33
VFG002323(gb|YP_001006730)	2	7	14	7	1	18	35	42
VFG002322(gb|YP_001006729)	8	12	10	3	5	26	30	35
VFG002321(gb|YP_001006728)	4	11	16	2	6	25	32	31
VFG002320(gb|YP_001006727)	0	0	1	0	0	1	0	0
VFG002319(gb|YP_001006726)	62	98	107	63	82	33	43	37
VFG002318(gb|YP_001006725)	0	0	1	0	0	0	0	0
VFG002315(gb|YP_001007661)	0	0	0	0	0	1	0	0
VFG002313(gb|YP_001007663)	3	5	10	5	2	3	2	1
VFG002310(gb|YP_001007666)	1	0	0	0	0	0	2	0
VFG002308(gb|YP_001007668)	2	3	1	1	0	8	16	8
VFG002307(gb|NP_461452)	0	0	0	0	0	1	2	0
VFG002305(gb|NP_461448)	2	5	2	3	7	18	23	16
VFG002304(gb|NP_462656)	0	0	5	0	1	0	2	1
VFG002297(gb|ABM73982)	0	0	1	0	0	0	0	0
VFG002295(gb|BAA32537)	0	0	0	0	1	0	0	0
VFG002289(gb|NP_783831)	0	0	3	0	0	0	0	0
VFG002288(gb|YP_001087135)	0	0	2	0	0	0	0	0
VFG002285(gb|YP_695432)	0	0	0	0	0	3	2	3
VFG002284(gb|NP_561469)	2	8	9	2	8	9	7	5
VFG002283(gb|NP_561641)	3	7	7	3	0	4	9	7
VFG002282(gb|NP_561762)	0	0	0	0	3	1	4	1
VFG002281(gb|NP_562439)	1	3	3	0	0	2	8	5
VFG002279(gb|NP_562150)	7	11	6	6	6	7	4	6
VFG002278(gb|NP_561797)	10	12	2	4	2	8	6	7
VFG002277(gb|NP_561107)	0	2	0	0	0	0	0	1
VFG002276(gb|NP_561089)	34	54	45	47	75	44	64	43
VFG002275(gb|NP_561079)	0	0	0	0	0	1	0	0
VFG002272(gb|YP_031853)	0	0	1	0	0	0	0	0
VFG002270(gb|YP_033006)	0	0	2	0	0	4	0	1
VFG002269(gb|YP_034272)	0	1	4	3	1	25	44	32
VFG002268(gb|YP_034271)	1	0	0	0	0	10	16	17
VFG002267(gb|YP_034270)	0	0	0	0	0	12	19	13
VFG002266(gb|YP_034269)	0	0	0	0	0	1	3	0
VFG002259(gb|YP_034262)	0	1	0	0	0	11	13	9
VFG002244(gb|YP_034065)	0	0	0	0	0	7	10	11
VFG002243(gb|YP_034064)	0	0	0	0	0	1	0	0
VFG002242(gb|YP_034063)	0	0	0	0	0	23	27	19
VFG002241(gb|YP_034062)	1	0	1	0	1	8	9	7
VFG002240(gb|YP_034060)	0	1	3	0	1	4	20	11
VFG002239(gb|YP_034059)	0	0	0	0	0	15	18	9
VFG002238(gb|YP_034058)	1	0	0	0	0	9	8	8
VFG002237(gb|YP_034057)	0	0	0	0	0	6	4	4
VFG002235(gb|YP_034055)	0	0	0	0	0	1	0	0
VFG002233(gb|YP_034053)	2	0	2	0	0	41	74	44
VFG002232(gb|YP_034052)	0	0	0	0	0	2	4	4
VFG002231(gb|YP_034051)	0	0	0	0	0	12	17	15
VFG002230(gb|NP_540335)	194	265	333	201	297	191	243	191
VFG002228(gb|NP_540333)	80	89	98	63	75	155	255	190
VFG002227(gb|NP_540332)	6	8	3	6	5	3	8	7
VFG002226(gb|NP_540331)	109	163	234	93	97	109	109	120
VFG002225(gb|NP_540330)	161	223	261	115	161	127	159	124
VFG002224(gb|NP_540321)	107	185	242	98	139	100	165	120
VFG002223(gb|NP_540313)	87	101	17	20	29	50	98	74
VFG002222(gb|NP_540312)	9	30	20	9	17	52	66	67
VFG002221(gb|NP_540311)	4	8	0	3	3	34	60	55
VFG002220(gb|NP_540803)	15	13	26	8	16	73	107	86
VFG002219(gb|NP_540754)	46	71	33	33	20	90	134	118
VFG002218(gb|NP_541012)	2	0	0	0	1	3	8	3
VFG002217(gb|NP_541011)	0	0	0	0	0	35	42	25
VFG002216(gb|NP_541010)	0	0	0	0	0	5	10	10
VFG002215(gb|NP_541009)	0	0	0	0	0	1	5	2
VFG002211(gb|NP_541005)	0	0	0	0	0	1	8	5
VFG002208(gb|NP_541002)	0	0	0	0	0	5	7	6
VFG002207(gb|NP_940534)	2	1	0	0	0	0	0	0
VFG002197(gb|NP_814691)	21	43	41	9	25	172	213	200
VFG002196(gb|NP_816637)	0	1	0	0	0	0	2	3
VFG002191(gb|NP_815515)	0	0	0	1	1	0	2	0
VFG002190(gb|NP_816141)	342	476	399	249	365	300	438	387
VFG002189(gb|NP_816140)	161	245	220	181	272	229	293	278
VFG002188(gb|NP_816139)	0	4	3	2	1	11	12	11
VFG002187(gb|NP_816138)	8	7	17	9	9	10	11	10
VFG002186(gb|NP_816137)	26	26	41	43	57	55	54	45
VFG002184(gb|NP_816135)	124	138	142	100	144	111	133	124
VFG002182(gb|NP_816133)	0	7	9	5	9	11	28	27
VFG002181(gb|NP_816132)	51	87	85	67	77	94	140	116
VFG002180(gb|NP_816131)	2	0	0	2	1	1	0	1
VFG002178(gb|AAM75254)	0	0	0	0	0	1	0	0
VFG002177(gb|AAM75253)	52	63	32	25	35	19	34	37
VFG002176(gb|AAM75252)	118	191	145	66	88	160	231	189
VFG002174(gb|NP_815516)	1	2	5	0	3	4	6	1
VFG002165(gb|NP_815739)	10	13	7	3	7	7	11	13
VFG002163(gb|YP_094491)	0	1	0	0	0	0	0	0
VFG002162(gb|NP_465591)	1	1	0	0	0	6	6	3
VFG002161(gb|NP_465369)	108	149	157	114	171	160	240	214
VFG002160(gb|NP_465354)	10	24	27	28	24	16	13	10
VFG002158(gb|NP_464456)	25	26	19	5	7	15	13	12
VFG002157(gb|NP_465372)	31	37	44	5	10	45	60	54
VFG002149(gb|NP_220193)	6	4	2	0	1	3	3	4
VFG002148(gb|NP_220192)	63	112	50	57	60	88	156	131
VFG002144(gb|NP_220188)	103	135	102	71	105	79	114	96
VFG002139(gb|NP_220183)	6	8	4	12	11	8	9	18
VFG002133(gb|NP_220079)	0	1	1	0	0	2	0	0
VFG002132(gb|NP_220078)	5	2	1	2	3	1	0	2
VFG002131(gb|NP_220077)	0	0	0	0	0	1	0	1
VFG002130(gb|NP_220076)	1	3	6	2	4	1	1	5
VFG002128(gb|NP_220074)	0	0	0	0	0	1	0	1
VFG002127(gb|NP_219594)	2	0	1	0	0	3	0	5
VFG002126(gb|NP_219593)	7	11	4	1	1	3	5	13
VFG002125(gb|NP_219592)	0	0	0	0	0	1	0	1
VFG002112(gb|YP_094157)	0	2	2	0	1	4	4	4
VFG002110(gb|YP_096826)	3	4	5	0	8	5	4	2
VFG002108(gb|YP_095669)	0	0	0	0	0	1	2	0
VFG002103(gb|YP_096722)	0	0	0	0	0	1	0	0
VFG002097(gb|YP_094583)	22	29	13	14	16	14	31	32
VFG002095(gb|YP_095966)	0	0	0	0	0	6	8	7
VFG002094(gb|NP_232510)	1	0	1	0	0	12	13	17
VFG002093(gb|NP_232509)	5	8	6	4	2	22	34	37
VFG002092(gb|NP_232508)	3	5	2	5	5	13	20	21
VFG002091(gb|NP_232524)	4	4	5	1	2	7	12	12
VFG002088(gb|NP_232521)	0	1	1	0	0	21	34	42
VFG002087(gb|NP_232520)	0	0	0	0	0	6	6	7
VFG002086(gb|NP_232519)	0	0	0	0	0	6	6	10
VFG002085(gb|NP_232518)	77	97	109	111	153	122	167	186
VFG002084(gb|NP_232517)	10	19	18	7	17	46	76	69
VFG002083(gb|NP_232516)	0	0	1	0	1	1	4	3
VFG002082(gb|NP_232515)	2	2	0	1	1	15	29	29
VFG002080(gb|NP_232513)	0	1	0	1	2	2	0	2
VFG002079(gb|NP_232512)	1	1	1	1	2	10	20	20
VFG002078(gb|NP_232511)	2	5	11	2	2	32	56	48
VFG002077(gb|NP_248781)	8	25	15	12	11	19	32	33
VFG002076(gb|NP_248780)	50	101	72	46	62	116	221	196
VFG002075(gb|NP_248779)	9	17	11	12	14	25	33	37
VFG002074(gb|NP_248778)	23	29	7	17	27	40	60	52
VFG002073(gb|NP_248777)	4	11	5	5	12	10	24	21
VFG002072(gb|NP_248776)	6	10	6	9	11	12	21	16
VFG002071(gb|NP_248775)	9	13	6	16	20	5	11	8
VFG002070(gb|NP_248774)	22	36	20	18	39	69	123	122
VFG002069(gb|NP_248773)	7	18	5	7	18	33	46	47
VFG002068(gb|NP_248772)	7	8	6	6	12	17	34	34
VFG002067(gb|NP_248771)	30	41	11	32	44	44	81	66
VFG002066(gb|NP_248770)	3	2	1	3	4	9	23	18
VFG002065(gb|NP_248769)	4	15	1	10	14	51	90	92
VFG002064(gb|NP_248768)	23	37	30	34	48	76	118	117
VFG002063(gb|NP_248767)	21	33	16	21	25	73	97	113
VFG002062(gb|NP_248766)	2	1	2	5	5	20	40	37
VFG002061(gb|NP_248765)	158	295	145	208	298	124	228	221
VFG002060(gb|NP_248764)	3430	5935	2302	3161	4359	1403	2422	2574
VFG002059(gb|NP_248763)	966	1481	896	1044	1368	1342	2059	1688
VFG002058(gb|NP_248762)	2	17	9	2	4	3	5	5
VFG002057(gb|NP_248761)	4	7	7	7	14	8	10	9
VFG002056(gb|YP_404609)	0	0	1	0	0	0	0	0
VFG002055(gb|YP_404608)	0	0	1	0	0	0	0	0
VFG002054(gb|YP_404607)	0	2	0	1	3	12	22	24
VFG002053(gb|YP_404606)	0	0	0	0	0	1	2	1
VFG002052(gb|YP_404605)	11	8	2	10	20	7	13	13
VFG002050(gb|YP_404603)	39	66	50	38	49	42	48	45
VFG002049(gb|YP_404602)	62	107	80	25	40	27	44	32
VFG002048(gb|YP_404601)	110	166	153	76	105	63	51	79
VFG002047(gb|YP_404600)	30	39	32	11	20	76	112	97
VFG002046(gb|YP_404599)	1	0	1	0	0	3	2	1
VFG002036(gb|NP_110141)	0	0	0	0	0	3	2	3
VFG002028(gb|NP_282298)	39	37	90	25	22	16	15	20
VFG002027(gb|NP_282297)	111	201	229	98	115	73	88	84
VFG002026(gb|NP_282296)	55	74	79	48	61	56	75	85
VFG002025(gb|NP_282282)	1	1	1	0	0	1	1	1
VFG002024(gb|NP_282281)	1	0	7	2	2	4	2	3
VFG002019(gb|YP_095818)	2	1	0	0	0	0	1	1
VFG002018(gb|YP_095817)	18	23	35	15	21	24	31	33
VFG002017(gb|YP_095816)	0	0	0	0	0	2	5	1
VFG002016(gb|YP_095815)	4	8	10	4	6	9	14	14
VFG002015(gb|YP_095814)	1	3	2	1	7	2	3	3
VFG002014(gb|YP_095813)	2	5	8	3	6	3	9	5
VFG002013(gb|YP_095812)	2	6	6	0	2	7	3	2
VFG002012(gb|YP_095811)	10	6	8	0	5	14	12	11
VFG002011(gb|YP_095810)	21	25	17	28	39	42	64	69
VFG002009(gb|YP_095807)	4	16	17	5	7	4	10	9
VFG002008(gb|YP_095806)	58	64	63	45	74	60	74	55
VFG002007(gb|YP_095787)	0	1	6	1	1	14	17	14
VFG002006(gb|YP_095786)	4	8	7	4	4	12	18	13
VFG002005(gb|YP_095785)	11	22	18	3	4	4	11	11
VFG002002(gb|YP_095367)	5	7	6	1	6	18	23	22
VFG002001(gb|YP_095366)	0	1	0	2	2	5	4	5
VFG002000(gb|YP_095257)	2	9	10	2	6	17	23	22
VFG001999(gb|YP_095256)	11	15	11	6	10	6	13	17
VFG001998(gb|YP_095254)	9	12	13	5	2	16	19	19
VFG001997(gb|YP_095253)	6	12	16	10	7	34	50	46
VFG001996(gb|YP_095252)	13	24	26	5	16	17	21	11
VFG001995(gb|YP_095251)	3	6	8	2	5	8	12	6
VFG001994(gb|YP_095250)	3	9	7	3	8	14	19	22
VFG001993(gb|YP_095249)	1	11	19	5	8	21	19	29
VFG001992(gb|YP_095248)	0	1	1	2	2	1	3	5
VFG001991(gb|YP_095247)	0	0	5	2	3	11	24	16
VFG001990(gb|YP_094942)	3	2	5	1	4	2	9	9
VFG001989(gb|NP_282557)	102	158	165	105	131	65	85	76
VFG001988(gb|NP_282556)	126	192	118	92	128	117	191	142
VFG001987(gb|NP_282555)	0	0	1	1	0	14	18	26
VFG001986(gb|NP_282554)	0	0	1	0	0	9	11	16
VFG001983(gb|NP_282073)	40	40	27	18	27	41	57	36
VFG001981(gb|NP_863348)	0	0	0	0	0	1	0	0
VFG001980(gb|YP_980066)	0	0	0	0	0	10	10	12
VFG001979(gb|NP_863302)	18	23	10	7	12	3	8	5
VFG001978(gb|YP_980062)	0	0	0	0	0	17	24	18
VFG001977(gb|YP_980061)	0	0	0	0	0	1	1	0
VFG001975(gb|NP_282588)	0	2	1	2	1	0	1	1
VFG001974(gb|NP_282587)	14	24	22	23	33	65	73	77
VFG001973(gb|NP_282586)	2	2	3	2	3	48	66	66
VFG001972(gb|NP_282585)	22	43	52	22	28	61	67	63
VFG001971(gb|NP_282584)	183	275	214	157	207	269	370	346
VFG001969(gb|NP_282582)	16	22	41	6	9	16	20	19
VFG001968(gb|NP_282581)	6	10	20	6	5	5	12	11
VFG001967(gb|NP_282580)	0	1	9	3	2	8	13	10
VFG001966(gb|NP_282579)	8	10	28	9	19	13	19	20
VFG001965(gb|NP_282578)	161	183	137	53	94	129	175	127
VFG001964(gb|NP_282577)	32	52	43	12	27	15	18	7
VFG001963(gb|NP_282576)	8	21	9	10	12	9	22	14
VFG001962(gb|NP_282575)	10	15	31	18	16	11	17	16
VFG001960(gb|NP_282573)	1	1	4	0	0	1	4	0
VFG001958(gb|NP_282571)	27	66	49	50	56	91	111	101
VFG001956(gb|NP_282569)	6	7	19	6	5	9	9	4
VFG001955(gb|NP_282568)	68	90	198	61	85	77	62	42
VFG001953(gb|NP_282566)	7	16	30	7	11	4	8	11
VFG001952(gb|NP_282565)	31	46	62	27	34	24	27	28
VFG001951(gb|NP_282564)	134	141	128	69	95	51	59	54
VFG001948(gb|NP_282295)	18	45	52	19	33	12	21	12
VFG001947(gb|NP_282294)	8	10	24	28	38	30	52	42
VFG001944(gb|NP_282291)	1	9	34	9	8	6	4	6
VFG001943(gb|NP_282290)	15	31	36	13	14	2	9	4
VFG001942(gb|NP_282289)	5	11	11	2	5	5	8	0
VFG001940(gb|NP_282287)	15	21	35	19	22	45	49	39
VFG001939(gb|NP_282286)	22	24	31	30	42	26	36	27
VFG001937(gb|NP_282284)	24	41	45	41	66	25	37	25
VFG001936(gb|NP_282283)	17	41	39	26	41	36	28	41
VFG001935(gb|NP_282066)	0	0	0	0	0	2	1	4
VFG001931(gb|NP_282616)	100	161	106	152	249	227	325	295
VFG001930(gb|NP_282855)	27	47	54	16	15	21	18	18
VFG001929(gb|NP_282802)	10	17	20	14	14	9	11	7
VFG001927(gb|NP_282606)	3	3	6	1	0	2	1	3
VFG001926(gb|NP_282602)	3	8	13	1	3	4	9	8
VFG001925(gb|NP_282549)	1	4	3	2	2	0	2	5
VFG001924(gb|NP_282485)	1	3	10	1	0	12	23	16
VFG001923(gb|NP_282484)	4	11	16	2	5	5	5	8
VFG001922(gb|NP_282478)	10	18	20	10	8	16	15	10
VFG001921(gb|NP_282477)	3	9	15	8	5	7	7	10
VFG001920(gb|NP_282459)	0	0	1	0	0	2	1	2
VFG001919(gb|NP_282458)	0	0	0	0	1	0	1	1
VFG001918(gb|NP_282326)	2	7	3	1	1	0	1	2
VFG001917(gb|NP_282040)	1	1	3	1	0	1	1	0
VFG001916(gb|NP_282036)	10	20	14	2	3	15	13	22
VFG001915(gb|NP_281981)	27	33	36	14	17	26	45	40
VFG001913(gb|NP_281870)	17	37	26	9	10	18	34	32
VFG001912(gb|NP_281869)	1	4	3	1	1	1	5	2
VFG001911(gb|NP_281859)	11	10	18	11	9	11	10	12
VFG001910(gb|NP_281733)	1	6	5	2	5	0	2	2
VFG001909(gb|NP_281732)	3	2	3	2	3	0	2	5
VFG001908(gb|NP_281731)	0	0	0	0	0	1	1	1
VFG001907(gb|NP_281712)	0	3	0	1	1	0	0	0
VFG001906(gb|NP_281711)	18	22	27	14	20	21	26	23
VFG001905(gb|NP_281710)	1	3	8	2	6	3	2	4
VFG001903(gb|NP_281542)	3	3	3	2	4	4	6	7
VFG001902(gb|NP_281528)	1	1	6	1	0	0	1	0
VFG001901(gb|NP_281527)	0	1	0	0	2	0	1	1
VFG001900(gb|NP_281526)	19	22	39	15	27	22	43	29
VFG001899(gb|NP_281511)	0	0	0	0	0	1	0	0
VFG001898(gb|NP_281510)	20	49	49	16	28	10	9	10
VFG001897(gb|NP_281509)	5	10	10	1	1	6	5	12
VFG001896(gb|NP_281405)	34	50	41	26	47	46	54	42
VFG001895(gb|NP_281279)	20	21	25	19	27	33	37	32
VFG001894(gb|NP_281276)	7	16	13	4	0	2	0	1
VFG001893(gb|NP_281275)	23	37	32	8	12	6	6	6
VFG001892(gb|NP_281274)	5	9	7	4	4	2	0	4
VFG001891(gb|NP_281265)	6	9	12	3	5	6	13	19
VFG001890(gb|NP_281264)	2	1	2	2	0	1	1	3
VFG001885(gb|YP_096646)	0	0	1	5	3	3	9	2
VFG001883(gb|YP_096644)	58	67	32	49	57	37	53	46
VFG001882(gb|YP_095553)	8	8	30	6	16	4	7	8
VFG001881(gb|YP_095552)	80	147	163	65	84	42	49	61
VFG001880(gb|YP_095551)	98	165	189	41	73	38	43	40
VFG001877(gb|YP_095350)	29	49	17	20	26	12	20	16
VFG001876(gb|YP_095349)	81	166	193	56	80	44	49	51
VFG001875(gb|YP_095387)	0	4	1	1	1	2	8	9
VFG001874(gb|YP_095388)	1	1	1	1	3	1	3	1
VFG001873(gb|YP_095389)	0	0	2	0	1	1	2	3
VFG001872(gb|YP_095390)	0	3	1	1	3	2	1	4
VFG001871(gb|YP_095391)	32	58	77	28	40	18	21	14
VFG001870(gb|YP_095392)	29	58	60	13	17	23	25	15
VFG001868(gb|YP_096357)	5	12	25	15	14	30	36	37
VFG001867(gb|YP_096960)	200	281	226	127	198	281	398	337
VFG001864(gb|YP_094827)	109	187	222	140	214	296	402	409
VFG001862(gb|YP_096397)	132	144	54	41	56	356	479	421
VFG001861(gb|YP_094248)	333	411	101	38	66	248	328	298
VFG001859(gb|YP_096662)	106	218	257	114	164	147	215	170
VFG001858(gb|YP_096663)	6	14	21	22	28	12	19	20
VFG001857(gb|YP_094782)	8	20	11	8	17	21	26	21
VFG001856(gb|YP_094893)	131	228	160	124	194	195	260	254
VFG001855(gb|YP_094724)	1028	1385	1105	440	623	647	921	797
VFG001854(gb|YP_095369)	87	132	167	43	60	145	191	228
VFG001850(gb|YP_096691)	0	0	0	0	0	2	8	3
VFG001849(gb|YP_096681)	5	11	13	5	5	7	14	18
VFG001848(gb|YP_096680)	0	0	0	0	0	4	1	5
VFG001847(gb|YP_096679)	0	0	0	0	0	4	5	5
VFG001844(gb|YP_094500)	0	0	0	0	0	19	17	21
VFG001843(gb|YP_094499)	0	0	0	0	0	3	5	5
VFG001842(gb|YP_094498)	0	0	0	0	0	5	7	7
VFG001841(gb|YP_094497)	0	0	0	0	0	2	0	0
VFG001839(gb|YP_094495)	2	1	2	2	1	6	5	13
VFG001838(gb|YP_094494)	0	0	0	0	0	6	9	10
VFG001837(gb|YP_094493)	0	0	0	0	0	9	9	13
VFG001835(gb|YP_094490)	0	0	0	0	0	7	15	15
VFG001834(gb|YP_094489)	0	0	0	0	0	3	4	5
VFG001830(gb|YP_094485)	0	0	0	0	0	5	3	9
VFG001827(gb|YP_406304)	1	1	1	2	1	0	1	0
VFG001826(gb|NP_217099)	505	724	685	364	526	610	831	753
VFG001823(gb|NP_216898)	25	34	31	21	28	62	116	85
VFG001822(gb|NP_216897)	0	4	5	3	1	19	30	23
VFG001821(gb|NP_216896)	44	98	50	25	43	94	178	150
VFG001820(gb|NP_216895)	27	50	17	22	36	66	113	115
VFG001819(gb|NP_216894)	0	0	0	2	1	6	11	10
VFG001818(gb|NP_216893)	0	0	1	0	0	3	8	7
VFG001817(gb|NP_216900)	159	242	184	126	162	210	295	243
VFG001812(gb|NP_216402)	1	0	1	3	2	4	10	9
VFG001811(gb|YP_177694)	0	0	0	0	0	20	45	29
VFG001800(gb|AAA17490)	0	0	1	0	0	0	0	0
VFG001798(gb|YP_186826)	0	0	2	1	2	1	1	1
VFG001797(gb|NP_735749)	13	23	33	16	21	30	24	18
VFG001795(gb|BAC98831)	0	1	0	0	1	0	1	1
VFG001713(gb|NP_755457)	8	5	15	6	7	8	12	6
VFG001450(gb|AAA24046)	3	3	1	3	6	50	74	59
VFG001449(gb|AAA24047)	79	102	69	72	101	112	168	121
VFG001448(gb|AAA21682)	25	50	38	30	43	61	77	77
VFG001447(gb|CAA50007)	0	0	0	0	0	1	0	0
VFG001446(gb|YP_540124)	0	0	1	0	0	0	0	1
VFG001444(gb|AAG10151)	701	1256	560	593	787	430	445	323
VFG001443(gb|AAF37887)	87	112	67	136	163	163	200	183
VFG001442(gb|AAF98391)	19	16	44	11	13	28	45	38
VFG001420(gb|NP_218327)	0	0	0	0	0	1	6	7
VFG001419(gb|NP_218321)	0	1	3	2	4	4	23	8
VFG001415(gb|NP_218004)	46	67	37	46	64	99	205	160
VFG001406(gb|NP_217227)	71	133	189	97	142	55	76	68
VFG001403(gb|NP_216899)	36	40	23	21	30	54	89	77
VFG001397(gb|NP_216547)	64	107	83	114	136	81	109	108
VFG001395(gb|NP_216327)	6	5	22	6	6	43	47	43
VFG001393(gb|NP_215861)	75	94	57	100	139	92	158	153
VFG001386(gb|NP_215271)	907	1410	1345	868	1229	1204	1815	1601
VFG001383(gb|NP_214989)	0	0	0	0	0	1	7	8
VFG001381(gb|YP_177728)	228	326	216	155	216	207	269	219
VFG001378(gb|NP_359129)	1	11	7	4	6	6	2	2
VFG001376(gb|NP_344893)	8	0	6	3	2	3	4	5
VFG001375(gb|NP_344892)	2	2	4	1	2	0	6	3
VFG001374(gb|NP_344891)	19	29	48	24	47	17	22	12
VFG001373(gb|NP_344890)	49	83	101	43	53	80	108	83
VFG001372(gb|NP_344886)	38	88	89	51	70	53	54	66
VFG001370(gb|NP_344884)	6	29	26	11	14	7	10	3
VFG001369(gb|NP_344883)	28	55	77	58	77	44	76	76
VFG001368(gb|NP_344882)	45	73	60	70	93	94	139	137
VFG001367(gb|NP_344881)	0	2	5	1	1	2	1	4
VFG001366(gb|NP_344880)	14	13	11	9	11	4	6	4
VFG001365(gb|NP_344879)	2	2	7	4	4	12	19	17
VFG001361(gb|NP_344663)	0	0	1	0	0	1	1	1
VFG001360(gb|NP_346126)	0	0	2	0	0	0	0	0
VFG001359(gb|NP_346089)	28	20	14	2	4	13	18	12
VFG001355(gb|NP_346612)	0	0	2	0	0	4	15	1
VFG001354(gb|NP_345414)	0	1	0	0	0	0	0	0
VFG001352(gb|NP_688184)	1	1	5	1	2	6	12	9
VFG001351(gb|NP_688183)	0	3	4	0	0	0	0	2
VFG001350(gb|NP_688182)	0	3	0	0	0	1	4	3
VFG001349(gb|NP_688181)	36	50	48	37	58	50	79	62
VFG001348(gb|NP_688180)	54	116	169	78	110	104	134	131
VFG001347(gb|NP_688179)	3	3	13	0	2	8	11	8
VFG001346(gb|NP_688178)	7	9	9	1	2	12	32	30
VFG001344(gb|NP_688176)	0	2	2	2	1	1	2	4
VFG001343(gb|NP_688175)	0	0	2	0	1	5	4	4
VFG001342(gb|NP_688174)	104	161	185	171	190	148	205	165
VFG001341(gb|NP_688173)	97	131	157	122	192	144	188	157
VFG001339(gb|NP_688171)	0	1	1	1	1	0	0	0
VFG001338(gb|NP_688170)	56	99	243	68	84	81	75	56
VFG001337(gb|NP_688169)	27	48	60	26	23	26	20	27
VFG001336(gb|NP_688168)	3	20	22	2	8	15	23	24
VFG001335(gb|NP_688167)	1	3	25	2	4	7	6	3
VFG001330(gb|NP_688239)	40	53	19	6	13	23	37	24
VFG001324(gb|YP_001332081)	2	7	8	6	3	4	6	4
VFG001322(gb|NP_645833)	9	11	6	4	8	24	24	21
VFG001321(gb|YP_001332078)	1	1	0	2	2	0	2	0
VFG001316(gb|NP_645114)	0	0	1	0	0	0	1	2
VFG001315(gb|NP_646946)	0	0	0	0	0	1	0	2
VFG001314(gb|NP_647375)	21	45	21	17	31	9	16	11
VFG001312(gb|NP_644954)	26	40	37	17	29	35	41	40
VFG001311(gb|NP_644953)	154	245	208	113	155	123	172	153
VFG001310(gb|NP_644952)	13	23	19	10	21	17	22	31
VFG001309(gb|NP_644951)	21	34	56	33	49	82	83	84
VFG001308(gb|NP_644950)	0	1	2	0	0	0	1	0
VFG001307(gb|NP_644949)	0	0	0	0	0	3	4	4
VFG001306(gb|NP_644948)	14	24	33	29	30	139	214	191
VFG001303(gb|NP_644945)	14	24	28	21	20	24	28	20
VFG001302(gb|NP_644944)	2	3	8	3	6	13	16	11
VFG001301(gb|NP_644943)	15	24	30	25	28	25	29	32
VFG001300(gb|NP_644942)	121	215	255	84	114	78	79	64
VFG001299(gb|NP_644941)	12	37	31	16	35	32	37	35
VFG001298(gb|NP_644940)	43	84	90	70	86	71	94	105
VFG001297(gb|NP_644939)	0	0	0	0	1	2	1	0
VFG001296(gb|NP_645749)	1	0	0	0	0	0	1	0
VFG001290(gb|NP_647368)	0	0	0	0	0	1	0	1
VFG001287(gb|NP_647405)	2	13	10	7	11	9	8	9
VFG001285(gb|NP_647403)	26	42	95	35	37	27	23	23
VFG001284(gb|NP_647402)	23	24	26	41	47	81	112	96
VFG001281(gb|NP_645335)	1	7	7	5	5	13	23	10
VFG001280(gb|NP_645334)	0	5	4	2	9	10	15	7
VFG001279(gb|NP_645333)	2	6	10	5	8	42	68	22
VFG001271(gb|NP_879581)	1	1	1	2	1	7	4	3
VFG001270(gb|NP_879580)	12	19	16	2	12	16	31	26
VFG001269(gb|NP_879579)	350	563	407	305	443	529	709	679
VFG001267(gb|NP_252913)	239	365	244	275	368	370	636	523
VFG001266(gb|NP_252912)	136	198	187	200	277	317	500	391
VFG001265(gb|NP_250145)	82	105	117	83	103	134	159	182
VFG001264(gb|NP_250144)	29	42	40	45	75	45	84	81
VFG001263(gb|NP_250143)	20	31	17	6	8	85	160	144
VFG001262(gb|NP_250140)	20	35	25	11	21	86	118	102
VFG001261(gb|NP_250139)	9	23	18	11	16	56	68	72
VFG001260(gb|NP_250138)	0	1	5	2	3	23	25	30
VFG001259(gb|NP_250137)	11	18	27	6	12	50	85	83
VFG001258(gb|NP_250136)	1	2	6	3	4	17	19	20
VFG001257(gb|NP_250135)	9	17	24	8	12	25	49	41
VFG001256(gb|NP_250134)	7	22	20	10	16	45	78	87
VFG001255(gb|NP_249796)	0	0	1	1	1	12	16	14
VFG001254(gb|NP_249795)	26	58	68	30	34	68	123	99
VFG001253(gb|NP_249794)	0	5	7	3	5	14	28	25
VFG001252(gb|NP_249793)	18	38	40	14	20	67	124	111
VFG001251(gb|NP_249792)	13	18	22	6	11	76	118	117
VFG001250(gb|NP_249791)	6	19	27	12	23	31	32	28
VFG001249(gb|NP_249790)	297	530	438	350	490	447	656	584
VFG001248(gb|NP_249788)	271	420	285	227	353	281	362	359
VFG001247(gb|NP_249785)	7	13	16	5	3	33	47	49
VFG001246(gb|NP_249783)	28	63	56	14	23	159	206	207
VFG001245(gb|NP_249778)	1	4	12	0	2	60	108	97
VFG001244(gb|NP_249777)	14	28	52	11	15	66	140	126
VFG001243(gb|NP_249776)	3	9	5	3	5	57	86	91
VFG001242(gb|NP_249775)	21	59	65	28	46	127	206	187
VFG001241(gb|NP_249774)	7	12	10	3	10	31	48	47
VFG001240(gb|NP_249773)	35	39	64	13	27	74	140	126
VFG001239(gb|NP_249772)	4	3	9	3	4	44	75	81
VFG001238(gb|NP_249771)	1	8	10	7	8	47	80	75
VFG001237(gb|NP_249770)	17	25	33	17	28	53	89	78
VFG001236(gb|NP_249769)	7	11	7	9	11	37	70	64
VFG001235(gb|NP_249108)	0	0	2	1	1	20	16	11
VFG001234(gb|NP_249107)	45	53	29	46	50	209	307	291
VFG001233(gb|NP_249106)	18	28	13	30	43	29	52	47
VFG001232(gb|NP_249105)	0	0	0	0	0	31	63	69
VFG001231(gb|NP_249104)	306	479	298	239	333	386	590	540
VFG001230(gb|NP_251805)	71	130	48	80	119	119	155	151
VFG001229(gb|NP_249103)	29	22	8	12	14	35	79	70
VFG001228(gb|NP_249102)	63	116	67	54	81	118	155	149
VFG001227(gb|NP_249101)	35	45	17	33	58	30	54	59
VFG001226(gb|NP_249100)	574	832	763	512	753	638	873	836
VFG001225(gb|NP_249099)	160	239	172	182	271	194	247	233
VFG001224(gb|NP_249087)	64	108	55	58	78	85	151	135
VFG001223(gb|NP_249086)	135	218	185	104	158	93	156	135
VFG001222(gb|NP_253731)	82	122	44	77	125	88	142	129
VFG001221(gb|NP_253730)	38	63	21	48	78	68	93	101
VFG001220(gb|NP_253729)	31	50	24	47	69	65	103	98
VFG001219(gb|NP_253728)	28	38	17	34	51	38	70	66
VFG001218(gb|NP_253727)	69	133	57	49	79	77	108	110
VFG001217(gb|NP_252494)	40	50	37	54	67	39	64	63
VFG001216(gb|NP_253240)	18	23	13	21	31	15	15	14
VFG001215(gb|NP_253239)	8	2	6	5	8	5	6	6
VFG001214(gb|NP_253237)	388	570	484	324	448	441	689	611
VFG001213(gb|NP_253236)	236	365	272	208	328	196	294	301
VFG001212(gb|NP_253246)	12	22	8	16	14	15	20	14
VFG001210(gb|NP_253244)	41	62	14	22	34	22	30	24
VFG001209(gb|NP_253243)	3	10	3	8	11	5	4	5
VFG001208(gb|NP_253242)	18	49	11	28	38	13	20	20
VFG001207(gb|NP_253241)	7	13	4	8	22	16	26	27
VFG001206(gb|NP_273675)	1480	2092	1538	1387	1846	2115	2405	2126
VFG001205(gb|NP_273677)	36	73	77	33	44	52	61	60
VFG001157(gb|AAC44560)	0	0	0	0	0	1	0	2
VFG001156(gb|AAA20526)	1	0	4	0	0	1	0	1
VFG001154(gb|AAA20524)	4	6	3	1	1	4	10	9
VFG001153(gb|AAA20529)	2	0	4	0	0	0	0	0
VFG001152(gb|AAA20528)	0	0	0	0	1	0	0	0
VFG001151(gb|AAA20527)	3	6	3	1	1	4	3	5
VFG001150(gb|AAL79954)	0	0	1	0	0	0	0	0
VFG001145(gb|CAA83901)	0	0	2	0	0	0	1	1
VFG001089(gb|NP_464364)	5	11	10	4	3	3	7	11
VFG001014(gb|NP_858288)	0	0	0	1	0	0	0	0
VFG001008(gb|NP_858282)	25	23	29	6	11	17	23	22
VFG001006(gb|NP_858280)	1	4	7	1	0	2	4	3
VFG001004(gb|NP_858278)	0	0	1	0	0	0	0	0
VFG000994(gb|NP_858268)	0	0	1	0	0	0	0	1
VFG000983(gb|NP_231094)	33	59	67	40	45	17	15	20
VFG000976(gb|NP_268546)	0	0	0	0	0	2	0	0
VFG000974(gb|NP_269970)	24	42	39	21	25	20	15	19
VFG000973(gb|NP_269985)	0	0	1	0	0	3	4	7
VFG000967(gb|NP_269528)	0	0	2	0	0	0	0	0
VFG000966(gb|NP_269179)	0	0	2	0	0	0	0	0
VFG000964(gb|NP_270109)	147	213	182	101	157	154	237	219
VFG000963(gb|NP_270108)	6	5	8	4	1	10	12	8
VFG000962(gb|NP_270107)	3	8	4	7	3	2	0	2
VFG000959(gb|NP_269190)	3	5	5	3	3	2	1	2
VFG000939(gb|NP_755501)	0	0	0	0	0	1	3	1
VFG000938(gb|NP_755500)	0	0	0	0	0	2	3	4
VFG000936(gb|NP_755498)	1	1	1	2	6	3	7	9
VFG000935(gb|NP_753164)	28	56	45	57	87	173	231	201
VFG000933(gb|NP_752613)	13	13	14	7	5	6	10	10
VFG000932(gb|NP_752612)	137	204	137	78	114	135	229	153
VFG000931(gb|NP_752611)	5	7	14	9	11	12	21	16
VFG000930(gb|NP_752604)	19	29	22	6	15	18	67	38
VFG000929(gb|NP_752599)	1	2	3	2	1	14	14	17
VFG000928(gb|NP_752607)	4	10	8	4	5	36	50	66
VFG000926(gb|NP_752608)	12	17	27	14	19	102	139	133
VFG000925(gb|NP_752606)	109	166	151	101	130	242	239	259
VFG000924(gb|NP_752610)	0	0	2	0	0	1	7	3
VFG000923(gb|NP_752600)	55	81	55	100	131	219	273	248
VFG000922(gb|NP_756179)	58	78	66	57	64	130	188	186
VFG000921(gb|NP_756178)	4	7	4	0	2	11	17	12
VFG000920(gb|NP_756177)	0	0	0	0	0	2	7	3
VFG000919(gb|NP_756176)	93	137	180	63	85	103	142	134
VFG000918(gb|NP_756175)	6	7	8	7	10	53	76	58
VFG000917(gb|NP_756170)	37	39	29	54	72	112	134	142
VFG000916(gb|NP_756169)	0	1	0	3	2	44	65	60
VFG000911(gb|NP_753155)	0	0	1	0	0	0	0	0
VFG000908(gb|NP_755449)	16	12	14	8	7	39	48	51
VFG000907(gb|NP_755448)	236	372	311	166	239	296	277	260
VFG000906(gb|NP_755445)	43	85	49	49	62	181	283	263
VFG000905(gb|NP_755444)	1	1	2	1	2	2	4	3
VFG000885(gb|NP_755464)	0	0	3	0	0	0	3	1
VFG000884(gb|NP_755465)	0	0	6	0	0	0	0	1
VFG000879(gb|NP_757248)	0	0	2	0	0	0	0	0
VFG000878(gb|NP_757247)	0	0	2	0	0	0	0	0
VFG000877(gb|NP_757245)	0	0	1	0	0	0	0	0
VFG000876(gb|NP_757244)	0	0	4	0	0	1	1	1
VFG000875(gb|NP_757243)	0	0	1	0	0	0	0	0
VFG000874(gb|NP_757242)	0	0	1	0	0	0	0	0
VFG000873(gb|NP_757241)	0	0	3	0	0	0	2	0
VFG000872(gb|NP_757240)	138	233	174	138	190	111	145	134
VFG000871(gb|NP_757239)	62	114	50	47	65	21	39	31
VFG000857(gb|AAM88296)	0	0	0	0	1	0	0	0
VFG000846(gb|YP_325591)	0	0	0	0	0	9	4	6
VFG000843(gb|YP_325610)	9	13	10	7	14	19	26	24
VFG000841(gb|YP_325609)	97	201	150	72	123	187	158	154
VFG000840(gb|YP_325608)	53	89	63	42	68	205	330	299
VFG000839(gb|NP_287515)	0	0	1	0	0	5	4	4
VFG000827(gb|NP_290283)	0	1	0	0	0	0	0	0
VFG000825(gb|NP_290281)	2	0	0	0	1	0	1	1
VFG000824(gb|NP_290280)	1	1	2	0	0	0	0	0
VFG000819(gb|NP_290275)	5	3	0	0	4	0	2	1
VFG000813(gb|NP_290269)	0	4	1	3	1	8	11	4
VFG000812(gb|NP_290268)	8	26	13	11	5	20	23	14
VFG000758(gb|BAA84847)	0	0	0	0	0	6	11	16
VFG000757(gb|YP_002332165)	3	1	6	0	0	0	0	0
VFG000756(gb|BAA84845)	0	0	1	1	0	0	1	0
VFG000755(gb|YP_002332163)	0	0	0	0	0	1	4	7
VFG000754(gb|BAA84843)	1	4	1	2	3	4	2	7
VFG000705(gb|AAP42197)	0	1	0	1	0	7	9	4
VFG000704(gb|AAP42196)	0	0	0	1	0	8	12	16
VFG000702(gb|AAP42194)	0	0	0	0	0	1	2	1
VFG000701(gb|AAP42193)	0	0	0	0	0	3	11	8
VFG000700(gb|AAP42192)	47	76	110	59	82	99	159	140
VFG000699(gb|AAP42191)	0	1	1	3	3	12	14	16
VFG000698(gb|AAP42190)	2	2	2	2	0	6	16	7
VFG000697(gb|AAP42189)	0	0	0	0	0	1	1	1
VFG000696(gb|AAP42188)	119	181	134	126	187	271	362	303
VFG000682(gb|AAF13663)	0	1	4	2	2	20	15	14
VFG000681(gb|AAF13662)	0	0	2	0	2	7	8	6
VFG000680(gb|AAF13661)	43	62	76	35	57	14	25	15
VFG000679(gb|AAF13660)	280	525	310	199	286	349	420	352
VFG000677(gb|AAD32414)	0	1	0	2	1	0	0	0
VFG000674(gb|CAA70683)	0	0	1	1	0	2	0	2
VFG000670(gb|NP_706258)	121	215	201	98	151	116	151	121
VFG000669(gb|NP_706257)	0	0	0	0	0	4	3	3
VFG000667(gb|NP_858315)	0	0	1	0	0	0	0	0
VFG000619(gb|NP_709458)	1	3	0	4	4	7	5	3
VFG000618(gb|NP_709457)	0	0	0	0	0	1	4	5
VFG000617(gb|NP_709456)	0	0	0	0	0	2	6	15
VFG000616(gb|NP_709455)	0	0	0	0	0	2	2	1
VFG000615(gb|NP_709454)	0	0	0	0	0	3	0	4
VFG000589(gb|NP_460061)	148	247	80	120	167	51	54	53
VFG000575(gb|NP_462663)	25	39	64	19	18	52	77	56
VFG000574(gb|NP_462662)	164	292	378	98	128	368	551	531
VFG000559(gb|NP_461819)	0	2	3	0	0	0	0	0
VFG000557(gb|NP_461817)	1	2	1	0	0	1	1	1
VFG000555(gb|NP_461815)	38	36	37	20	20	29	46	36
VFG000551(gb|NP_461811)	0	1	0	0	0	2	2	0
VFG000549(gb|NP_461809)	0	1	0	0	0	0	0	0
VFG000548(gb|NP_461808)	0	0	0	0	0	2	2	0
VFG000522(gb|NP_460387)	0	1	0	0	0	0	0	1
VFG000520(gb|NP_460385)	1	1	1	0	0	2	6	5
VFG000519(gb|NP_460384)	0	2	0	0	1	0	0	2
VFG000515(gb|NP_460380)	94	145	124	96	128	101	126	136
VFG000514(gb|NP_460379)	1	2	0	0	3	0	1	2
VFG000504(gb|NP_460368)	2	0	1	2	4	0	1	0
VFG000495(gb|NP_460359)	0	1	2	0	1	0	0	3
VFG000471(gb|NP_460590)	5	0	0	0	0	0	0	1
VFG000469(gb|NP_459778)	1	0	0	0	2	3	5	5
VFG000468(gb|NP_461184)	0	1	4	0	1	8	12	6
VFG000463(gb|NP_460019)	5	7	11	9	17	46	65	44
VFG000462(gb|NP_460110)	0	1	1	2	4	58	57	56
VFG000461(gb|NP_460111)	0	0	1	0	0	11	13	9
VFG000460(gb|NP_460112)	0	0	2	0	0	4	2	2
VFG000459(gb|NP_460116)	0	0	1	0	0	0	0	0
VFG000458(gb|NP_460115)	0	0	1	0	0	1	2	0
VFG000457(gb|NP_460114)	0	1	1	0	0	20	38	23
VFG000456(gb|NP_462541)	0	0	1	0	0	0	0	0
VFG000454(gb|NP_462539)	0	0	1	0	0	1	1	4
VFG000448(gb|NP_459543)	0	0	1	0	0	0	0	0
VFG000447(gb|NP_459542)	0	0	1	0	0	0	0	0
VFG000446(gb|NP_459541)	0	0	2	0	0	0	1	0
VFG000445(gb|NP_459540)	0	0	3	0	0	0	0	0
VFG000442(gb|NP_490501)	1	0	1	0	0	0	0	0
VFG000441(gb|NP_490531)	0	0	2	0	0	11	10	8
VFG000439(gb|NP_490529)	1	2	1	3	0	3	4	9
VFG000431(gb|NP_458740)	254	335	292	154	211	148	192	179
VFG000430(gb|NP_458739)	267	467	518	215	299	190	247	221
VFG000428(gb|NP_458735)	46	69	89	75	112	90	120	101
VFG000427(gb|NP_458734)	0	0	1	0	0	7	6	4
VFG000426(gb|NP_458733)	1	0	0	0	0	4	8	9
VFG000425(gb|NP_458732)	0	0	2	2	1	0	3	3
VFG000424(gb|NP_458731)	0	0	0	0	0	1	2	1
VFG000423(gb|NP_458730)	1	1	0	2	4	0	0	0
VFG000421(gb|NP_395427.1)	10	15	11	12	12	31	19	26
VFG000419(gb|NP_395429.1)	0	0	0	0	1	0	0	0
VFG000411(gb|NP_395195)	1	0	1	0	0	1	1	0
VFG000409(gb|NP_395193)	0	0	1	0	0	0	0	0
VFG000402(gb|NP_395186)	4	2	4	1	1	3	1	2
VFG000397(gb|NP_395181)	0	2	5	0	0	5	4	8
VFG000396(gb|NP_395180)	0	1	0	0	0	2	2	1
VFG000395(gb|NP_395179)	0	0	1	0	1	3	6	3
VFG000394(gb|NP_395178)	1	4	0	0	1	1	3	3
VFG000390(gb|NP_395174)	32	61	59	48	57	51	61	44
VFG000384(gb|NP_395168)	0	2	1	1	0	0	6	1
VFG000380(gb|NP_395164)	0	0	0	0	0	2	1	1
VFG000377(gb|NP_395161)	0	0	0	1	0	2	1	1
VFG000375(gb|NP_395155)	0	0	0	0	0	1	3	2
VFG000368(gb|NP_405477)	89	103	68	54	86	54	67	80
VFG000367(gb|NP_405476)	1	2	0	2	2	14	23	23
VFG000366(gb|NP_405475)	42	70	53	40	67	78	128	88
VFG000365(gb|NP_405474)	99	182	128	91	132	202	305	227
VFG000364(gb|NP_405473)	3	1	2	3	8	16	19	28
VFG000363(gb|NP_405472)	10	15	10	8	13	16	32	31
VFG000362(gb|NP_405471)	22	30	27	16	36	36	54	46
VFG000360(gb|NP_405469)	0	1	0	0	0	1	0	0
VFG000359(gb|NP_405468)	51	58	60	30	30	49	79	51
VFG000358(gb|NP_405467)	82	101	54	69	125	153	206	189
VFG000354(gb|NP_406409)	0	0	1	0	0	0	0	0
VFG000348(gb|NP_438431)	9	18	15	17	24	51	51	54
VFG000347(gb|NP_438870)	0	4	1	2	2	3	16	8
VFG000344(gb|NP_438273)	526	751	569	349	542	666	700	676
VFG000341(gb|NP_438432)	3	4	3	0	1	3	1	1
VFG000340(gb|NP_438433)	6	5	6	3	3	9	30	31
VFG000338(gb|NP_439157)	0	0	0	2	0	6	12	9
VFG000335(gb|NP_439322)	14	20	11	13	22	41	75	69
VFG000333(gb|NP_438708)	0	0	0	0	0	1	2	0
VFG000332(gb|NP_439271)	117	150	156	78	110	74	105	117
VFG000331(gb|NP_439675)	228	374	284	171	219	210	283	264
VFG000330(gb|NP_438812)	25	33	31	9	21	47	59	56
VFG000329(gb|NP_439689)	0	1	1	4	4	5	6	3
VFG000328(gb|NP_439688)	33	45	61	61	76	13	16	15
VFG000326(gb|NP_439686)	14	25	15	8	20	3	5	7
VFG000323(gb|NP_207661)	14	24	24	5	12	11	17	20
VFG000322(gb|NP_206846)	2	11	16	3	2	19	16	23
VFG000321(gb|NP_206845)	18	44	61	29	39	29	34	35
VFG000320(gb|NP_208266)	150	273	273	175	238	241	310	305
VFG000319(gb|NP_207473)	5	15	27	11	20	35	49	40
VFG000316(gb|NP_207077)	7	11	2	4	8	2	6	3
VFG000315(gb|NP_206844)	5	7	12	14	8	17	18	18
VFG000314(gb|NP_207158)	79	95	78	32	37	52	66	54
VFG000313(gb|NP_207965)	3	7	15	10	10	145	197	184
VFG000310(gb|NP_207124)	0	0	2	0	1	3	0	0
VFG000309(gb|NP_207445)	3	1	2	2	1	1	4	1
VFG000308(gb|NP_207177)	2	2	2	1	3	2	4	5
VFG000307(gb|NP_207041)	1	4	9	3	7	98	117	126
VFG000303(gb|NP_207340)	0	1	0	0	0	9	11	13
VFG000287(gb|NP_207323)	0	0	0	0	0	1	1	0
VFG000285(gb|NP_207321)	22	36	7	15	23	7	15	9
VFG000284(gb|NP_207320)	0	0	0	1	0	9	10	8
VFG000278(gb|NP_207664)	14	24	23	8	9	14	21	16
VFG000277(gb|NP_206915)	4	10	8	2	9	4	8	9
VFG000276(gb|NP_207396)	0	3	2	1	2	7	6	6
VFG000275(gb|NP_206867)	13	14	2	4	1	0	3	0
VFG000274(gb|NP_206868)	93	103	40	30	37	129	226	206
VFG000273(gb|NP_206869)	4	4	0	3	5	5	13	9
VFG000272(gb|NP_206870)	1	1	0	2	4	1	2	2
VFG000271(gb|NP_206871)	2	2	0	2	2	0	0	1
VFG000270(gb|NP_206872)	223	256	69	51	63	231	340	362
VFG000269(gb|NP_206873)	130	156	45	48	61	171	252	257
VFG000268(gb|NP_283297)	0	0	0	0	0	3	7	4
VFG000266(gb|NP_274673)	0	0	0	0	0	3	3	4
VFG000264(gb|NP_274547)	0	0	0	0	0	10	14	10
VFG000262(gb|NP_273508)	0	0	0	0	1	9	9	7
VFG000260(gb|NP_273146)	0	1	1	0	0	11	25	22
VFG000259(gb|NP_273145)	0	0	1	0	3	31	46	31
VFG000258(gb|NP_273138)	177	240	221	160	215	231	341	280
VFG000257(gb|NP_273137)	0	0	0	0	0	2	6	3
VFG000256(gb|NP_273136)	1	0	1	0	0	6	11	11
VFG000255(gb|NP_273135)	1	0	0	1	2	3	7	6
VFG000254(gb|NP_273134)	27	36	51	11	14	8	7	7
VFG000253(gb|NP_273133)	11	28	42	10	10	13	16	16
VFG000252(gb|NP_273132)	9	27	34	9	10	11	12	21
VFG000250(gb|NP_275030)	0	0	0	0	1	6	4	28
VFG000249(gb|NP_273676)	62	125	116	50	69	78	121	82
VFG000235(gb|NP_273382)	61	115	137	44	56	37	35	31
VFG000234(gb|NP_273381)	16	24	26	18	28	23	31	31
VFG000233(gb|NP_273378)	33	69	75	37	40	21	33	26
VFG000232(gb|NP_273117)	117	166	126	80	119	41	43	50
VFG000221(gb|NP_273084)	34	60	44	40	52	48	85	76
VFG000220(gb|NP_250416)	0	0	2	0	0	0	1	0
VFG000218(gb|NP_250414)	0	0	0	0	0	1	2	0
VFG000211(gb|NP_250407)	18	15	8	11	13	4	4	4
VFG000208(gb|NP_250404)	3	12	13	13	25	34	41	37
VFG000202(gb|NP_250398)	0	0	0	2	0	1	1	0
VFG000198(gb|NP_250394)	5	5	11	1	4	9	9	3
VFG000192(gb|NP_250388)	46	56	55	29	39	63	75	89
VFG000189(gb|NP_250385)	0	1	0	0	0	0	0	0
VFG000188(gb|NP_250384)	1	0	1	0	0	3	4	4
VFG000187(gb|NP_250383)	3	1	3	1	2	5	6	7
VFG000186(gb|NP_250382)	1	1	4	2	0	4	6	3
VFG000185(gb|NP_250381)	1	3	2	0	0	3	2	2
VFG000184(gb|NP_251795)	73	109	84	64	81	105	171	156
VFG000183(gb|NP_251794)	8	14	5	12	15	11	33	29
VFG000182(gb|NP_251793)	243	409	402	210	275	199	274	277
VFG000181(gb|NP_251792)	81	130	86	69	97	91	137	143
VFG000180(gb|NP_251791)	88	159	157	103	156	97	115	108
VFG000179(gb|NP_251790)	14	20	11	16	38	19	16	19
VFG000178(gb|NP_251789)	18	27	11	23	31	35	66	58
VFG000177(gb|NP_251788)	19	32	9	22	29	33	46	38
VFG000176(gb|NP_251787)	28	45	15	25	42	32	61	45
VFG000175(gb|NP_251786)	8	18	4	10	13	8	14	10
VFG000174(gb|NP_251785)	2	4	0	3	3	13	15	18
VFG000173(gb|NP_252907)	28	37	14	20	27	92	137	105
VFG000172(gb|NP_252898)	52	76	10	33	37	3	10	4
VFG000171(gb|NP_252921)	58	59	75	27	33	57	73	59
VFG000170(gb|NP_252920)	7	3	1	2	6	10	18	10
VFG000169(gb|NP_252919)	2	3	4	1	4	15	25	13
VFG000168(gb|NP_252918)	450	707	465	307	384	489	719	643
VFG000167(gb|NP_252917)	45	62	16	54	77	144	172	164
VFG000166(gb|NP_252916)	41	65	51	45	47	69	107	95
VFG000165(gb|NP_252915)	62	84	59	34	50	76	103	92
VFG000164(gb|NP_252911)	0	7	0	4	6	56	90	55
VFG000163(gb|NP_251088)	8	18	3	19	31	180	215	200
VFG000162(gb|NP_251116)	8	16	14	13	13	52	40	42
VFG000161(gb|NP_251089)	189	332	73	85	124	151	304	248
VFG000160(gb|NP_251087)	69	85	53	50	70	101	175	134
VFG000159(gb|NP_251076)	0	0	0	0	0	7	13	15
VFG000158(gb|NP_879577)	0	0	0	0	0	2	3	2
VFG000157(gb|NP_249535)	1	2	0	1	0	10	6	5
VFG000156(gb|NP_252169)	1	1	0	0	0	6	6	6
VFG000155(gb|NP_252168)	8	26	18	10	15	8	17	14
VFG000154(gb|NP_250123)	1	1	1	1	1	11	23	13
VFG000153(gb|NP_252166)	1	0	0	0	0	1	8	2
VFG000150(gb|NP_250881)	0	0	0	0	2	0	0	0
VFG000149(gb|AAC16023)	2	1	1	2	1	4	1	3
VFG000146(gb|NP_252413)	1	1	1	2	6	15	15	21
VFG000145(gb|NP_250562)	0	1	1	1	1	6	10	6
VFG000144(gb|NP_249940)	10	14	35	11	22	93	114	129
VFG000143(gb|NP_253699)	61	89	67	44	70	34	46	41
VFG000142(gb|NP_253698)	39	41	46	31	47	44	59	63
VFG000141(gb|NP_253675)	183	263	189	131	192	223	304	281
VFG000140(gb|NP_253696)	6	16	31	7	11	12	21	9
VFG000139(gb|NP_253697)	35	56	53	27	48	19	36	22
VFG000137(gb|NP_251850)	0	2	2	1	2	0	0	3
VFG000136(gb|NP_249456)	6	15	6	9	16	41	65	67
VFG000135(gb|NP_249455)	23	45	17	24	46	51	70	70
VFG000134(gb|NP_249454)	3	5	4	6	9	35	54	59
VFG000133(gb|NP_252241)	88	102	82	51	77	129	215	193
VFG000132(gb|NP_252240)	0	0	0	0	0	6	11	8
VFG000131(gb|NP_252239)	1	0	1	1	1	12	22	14
VFG000130(gb|NP_252238)	75	137	126	100	122	174	256	243
VFG000129(gb|NP_252237)	1	0	0	0	0	7	18	8
VFG000128(gb|NP_252236)	0	0	0	0	1	10	19	13
VFG000127(gb|NP_252235)	0	0	1	0	1	11	23	19
VFG000126(gb|NP_252234)	1	3	0	2	2	10	14	14
VFG000125(gb|NP_252233)	0	0	0	0	0	4	7	8
VFG000124(gb|NP_252232)	0	0	0	0	0	7	13	10
VFG000123(gb|NP_252231)	1	0	10	0	0	21	31	27
VFG000122(gb|NP_252230)	270	436	406	224	296	283	347	294
VFG000121(gb|NP_249453)	629	1073	831	747	1083	415	560	529
VFG000120(gb|NP_253949)	111	183	58	130	206	177	198	177
VFG000119(gb|NP_253948)	312	543	461	329	447	372	504	487
VFG000118(gb|NP_253942)	4	8	5	3	6	51	75	75
VFG000117(gb|NP_253940)	0	0	0	0	0	4	4	1
VFG000116(gb|NP_254170)	208	373	257	193	276	268	393	343
VFG000114(gb|NP_253218)	36	74	39	33	39	47	81	62
VFG000113(gb|NP_253217)	77	131	132	63	102	90	135	136
VFG000112(gb|NP_253216)	97	160	103	59	98	102	178	166
VFG000111(gb|NP_253215)	54	84	63	77	84	39	57	40
VFG000109(gb|NP_231101)	0	0	0	0	0	7	16	17
VFG000106(gb|NP_230493)	0	0	4	0	0	0	1	0
VFG000105(gb|NP_230489)	0	0	3	0	0	3	5	4
VFG000104(gb|NP_230488)	1	7	5	3	1	75	106	129
VFG000102(gb|NP_230487)	24	45	49	14	21	10	12	9
VFG000101(gb|NP_230486)	1	3	6	1	2	8	11	11
VFG000098(gb|NP_230483)	0	2	3	3	2	0	0	0
VFG000089(gb|NP_230474)	0	0	0	1	0	0	1	0
VFG000088(gb|NP_230473)	7	19	23	11	12	139	184	190
VFG000080(gb|NP_464522)	171	259	299	158	251	258	336	321
VFG000079(gb|NP_463763)	754	1284	1202	404	513	750	1029	966
VFG000078(gb|NP_466081)	0	0	0	0	0	1	1	0
VFG000077(gb|NP_465991)	287	480	533	267	375	397	505	477
VFG000076(gb|NP_463963)	18	41	55	41	54	31	26	26
VFG000075(gb|NP_463962)	20	63	82	37	62	27	41	26
VFG000073(gb|NP_463732)	0	1	1	0	1	3	0	1
VFG000071(gb|NP_463734)	3	8	8	8	3	3	10	11
VFG000070(gb|NP_464110)	31	60	74	60	89	101	141	128
VFG000064(gb|NP_880904)	4	6	19	3	4	15	12	5
VFG000057(gb|NP_880897)	3	3	1	1	1	1	0	0
VFG000051(gb|NP_880891)	0	0	3	4	3	7	11	17
VFG000049(gb|NP_880889)	0	0	0	0	0	2	0	0
VFG000048(gb|NP_880888)	40	54	52	14	21	42	88	62
VFG000044(gb|NP_880884)	4	3	4	0	0	1	7	8
VFG000042(gb|NP_880882)	1	1	1	1	0	0	0	0
VFG000041(gb|NP_880881)	1	1	1	2	0	1	7	7
VFG000039(gb|NP_880879)	4	7	14	4	5	3	5	4
VFG000038(gb|NP_878995)	101	221	192	82	96	124	135	92
VFG000037(gb|NP_878994)	76	138	193	82	101	87	108	96
VFG000036(gb|NP_878993)	330	525	511	239	332	299	394	304
VFG000035(gb|NP_878992)	145	231	258	106	145	55	76	45
VFG000034(gb|NP_878991)	14	26	39	15	23	14	20	27
VFG000033(gb|NP_878990)	270	417	467	174	209	197	254	206
VFG000032(gb|NP_878989)	60	110	142	66	93	101	139	113
VFG000031(gb|NP_878988)	146	210	247	154	195	100	121	96
VFG000029(gb|NP_878986)	88	161	117	69	93	167	242	259
VFG000028(gb|NP_882012)	18	29	12	8	20	31	33	26
VFG000025(gb|NP_879578)	80	135	108	50	56	177	348	312
VFG000024(gb|NP_882295)	12	17	20	1	5	7	10	14
VFG000023(gb|NP_882294)	0	0	0	0	0	27	28	20
VFG000022(gb|NP_882293)	0	0	0	0	0	14	10	6
VFG000021(gb|NP_882292)	1	0	0	0	0	8	14	12
VFG000018(gb|NP_882289)	0	0	0	0	0	13	21	15
VFG000007(gb|NP_880572)	0	0	0	0	0	1	1	2
VFG000002(gb|NP_879839)	0	0	1	0	0	0	0	1
VFG000001(gb|NP_880571)	1	0	1	1	2	6	7	10
VFG000937(gb|NP_755499)	0	0	0	0	0	0	2	8
VFG000074(gb|NP_463733)	0	0	0	0	0	0	1	3
VFG041428(gb|YP_001425341.2)	0	0	0	0	0	0	1	3
VFG000940(gb|NP_755502)	0	0	0	0	0	0	1	3
VFG002212(gb|NP_541006)	0	0	0	0	0	0	3	3
VFG002159(gb|NP_464601)	0	0	0	0	0	0	2	3
VFG044455(gb|NP_219546)	0	0	0	0	0	0	0	3
VFG039116(gb|NP_820606)	0	0	0	0	0	0	0	2
VFG041328(gb|YP_096400)	0	0	0	0	0	0	3	2
VFG042535(gb|AAA92618)	0	0	0	0	0	0	0	2
VFG000749(gb|BAA84838)	0	0	0	0	0	0	0	2
VFG002209(gb|NP_541003)	0	0	0	0	0	0	1	2
VFG002399(gb|NP_216310)	0	0	0	0	0	0	0	2
VFG002210(gb|NP_541004)	0	0	0	0	0	0	1	2
VFG015973(gb|NP_251082)	0	0	0	0	0	0	3	2
VFG046177(gb|NP_820262.2)	0	0	0	0	0	0	1	2
VFG007038(gb|NP_232618)	0	0	0	0	0	0	0	2
VFG000750(gb|YP_002332158)	0	0	0	0	0	0	0	2
VFG001363(gb|NP_346351)	0	0	0	0	0	0	1	2
VFG039176(gb|NP_820623)	0	0	0	0	0	0	0	2
VFG038351(gb|YP_001144301)	0	0	0	0	0	0	1	2
VFG002041(gb|NP_858211)	0	0	0	0	0	0	2	2
VFG042536(gb|AAA92619)	0	0	0	0	0	0	0	1
VFG000496(gb|NP_460360)	0	0	0	0	0	0	0	1
VFG039186(gb|NP_820625)	0	0	0	0	0	0	0	1
VFG000008(gb|NP_880573)	0	0	0	0	0	0	0	1
VFG001012(gb|NP_858286)	0	0	0	0	0	0	1	1
VFG000415(gb|NP_395206)	0	0	0	0	0	0	0	1
VFG002430(gb|YP_111603)	0	0	0	0	0	0	0	1
VFG000823(gb|NP_290279)	0	0	0	0	0	0	1	1
VFG000550(gb|NP_461810)	0	0	0	0	0	0	0	1
VFG013352(gb|NP_439027)	0	0	0	0	0	0	0	1
VFG001860(gb|YP_096795)	0	0	0	0	0	0	0	1
VFG001831(gb|YP_094486)	0	0	0	0	0	0	2	1
VFG000541(gb|NP_461800)	0	0	0	0	0	0	0	1
VFG002452(gb|YP_111540)	0	0	0	0	0	0	0	1
VFG044330(gb|YP_002920250)	0	0	0	0	0	0	0	1
VFG002433(gb|YP_111607)	0	0	0	0	0	0	0	1
VFG043509(gb|NP_816151)	0	0	0	0	0	0	0	1
VFG048751(gb|YP_005226614.1)	0	0	0	0	0	0	1	1
VFG001333(gb|NP_689029)	0	0	0	0	0	0	2	1
VFG039141(gb|NP_820611)	0	0	0	0	0	0	0	1
VFG001938(gb|NP_282285)	0	0	0	0	0	0	0	1
VFG048740(gb|YP_005226612.1)	0	0	0	0	0	0	0	1
VFG001313(gb|NP_644899)	0	0	0	0	0	0	0	1
VFG000507(gb|NP_460371)	0	0	0	0	0	0	0	1
VFG000521(gb|NP_460386)	0	0	0	0	0	0	1	1
VFG002081(gb|NP_232514)	0	0	0	0	0	0	3	1
VFG041264(gb|YP_095153)	0	0	0	0	0	0	0	1
VFG002314(gb|YP_001007662)	0	0	0	0	0	0	1	1
VFG001377(gb|NP_359024)	0	0	0	0	0	0	0	1
VFG038870(gb|YP_001140291)	0	0	0	0	0	0	0	1
VFG038894(gb|YP_004394278)	0	0	0	0	0	0	0	1
VFG001331(gb|YP_329152)	0	0	0	0	0	0	1	1
VFG002405(gb|NP_645073)	0	0	0	0	0	0	0	1
VFG048985(gb|YP_002920368.1)	0	0	0	0	0	0	1	1
VFG043627(gb|YP_002921128)	0	0	0	0	0	0	2	1
VFG002386(gb|NP_218132)	0	0	0	0	0	0	1	1
VFG001845(gb|YP_094502)	0	0	0	0	0	0	0	1
VFG038891(gb|YP_854967)	0	0	0	0	0	0	0	1
VFG038403(gb|YP_856380)	0	0	0	0	0	0	2	1
VFG013067(gb|YP_405016)	0	0	0	0	0	0	0	1
VFG039449(gb|NP_820208)	0	0	0	0	0	0	0	1
VFG039240(gb|NP_819125)	0	0	0	0	0	0	0	1
VFG000336(gb|NP_438308)	0	0	0	0	0	0	0	1
VFG000455(gb|NP_462540)	0	0	0	0	0	0	0	1
VFG043624(gb|YP_002921125)	0	0	0	0	0	0	1	1
VFG016016(gb|NP_251086)	0	0	0	0	0	0	0	1
VFG048661(gb|YP_005226600.1)	0	0	0	0	0	0	0	1
VFG048929(gb|YP_002920362.1)	0	0	0	0	0	0	1	1
VFG041302(gb|YP_095974)	0	0	0	0	0	0	1	1
VFG037625(gb|YP_001847073)	0	0	0	0	0	0	3	0
VFG002195(gb|NP_814561)	0	0	0	0	0	0	3	0
VFG001013(gb|NP_858287)	0	0	0	0	0	0	2	0
VFG002258(gb|YP_034261)	0	0	0	0	0	0	2	0
VFG045487(gb|YP_094250)	0	0	0	0	0	0	2	0
VFG007168(gb|NP_798069)	0	0	0	0	0	0	2	0
VFG001146(gb|CAA83902)	0	0	0	0	0	0	2	0
VFG045588(gb|YP_096593)	0	0	0	0	0	0	2	0
VFG045548(gb|YP_095924)	0	0	0	0	0	0	2	0
VFG041369(gb|NP_541013)	0	0	0	0	0	0	2	0
VFG002388(gb|NP_218398)	0	0	0	0	0	0	2	0
VFG012337(gb|YP_540127)	0	0	0	0	0	0	2	0
VFG000043(gb|NP_880883)	0	0	0	0	0	0	2	0
VFG002261(gb|YP_034264)	0	0	0	0	0	0	1	0
VFG041235(gb|YP_094144)	0	0	0	0	0	0	1	0
VFG043626(gb|YP_002921127)	0	0	0	0	0	0	1	0
VFG002264(gb|YP_034267)	0	0	0	0	0	0	1	0
VFG042425(gb|CAW30799)	0	0	0	0	0	0	1	0
VFG000417(gb|NP_395233)	0	0	0	0	0	0	1	0
VFG000030(gb|NP_878987)	0	0	0	0	0	0	1	0
VFG041277(gb|YP_095358)	0	0	0	0	0	0	1	0
VFG045514(gb|YP_095180)	0	0	0	0	0	0	1	0
VFG010745(gb|YP_094420)	0	0	0	0	0	0	1	0
VFG041337(gb|YP_096463)	0	0	0	0	0	0	1	0
VFG001851(gb|YP_096692)	0	0	0	0	0	0	1	0
VFG002236(gb|YP_034056)	0	0	0	0	0	0	1	0
VFG000853(gb|AAD27810)	0	0	0	0	0	0	1	0
VFG041334(gb|YP_096430)	0	0	0	0	0	0	1	0
VFG013281(gb|NP_438444)	0	0	0	0	0	0	1	0
VFG007161(gb|NP_798050)	0	0	0	0	0	0	1	0
VFG000019(gb|NP_882290)	0	0	0	0	0	0	1	0
VFG042508(gb|AAS89778)	0	0	0	0	0	0	1	0
VFG039466(gb|YP_002305567)	0	0	0	0	0	0	1	0
VFG000393(gb|NP_395177)	0	0	0	0	0	0	1	0
VFG007148(gb|NP_798037)	0	0	0	0	0	0	1	0
VFG041253(gb|YP_094527)	0	0	0	0	0	0	1	0
VFG000003(gb|NP_879898)	0	0	0	0	0	0	1	0
VFG041288(gb|YP_095687)	0	0	0	0	0	0	1	0
VFG001334(gb|NP_688206)	0	0	0	0	0	0	1	0
VFG002213(gb|NP_541007)	0	0	0	0	0	0	1	0
VFG001865(gb|YP_094653)	0	0	0	0	0	0	1	0
VFG031777(gb|NP_218381)	0	0	0	0	0	0	1	0
VFG002317(gb|YP_001007659)	0	0	0	0	0	0	1	0
VFG016216(gb|YP_029366)	0	0	0	0	0	0	1	0
VFG045561(gb|YP_096251)	0	0	0	0	0	0	1	0
total reads	81136	126190	99604	68881	95960	113494	159139	143909
total virulence factor type	1297	1364	1455	1309	1336	1661	1723	1707

## Sheet: Dataset S7
Dataset S7. Relative abundance of known ARGs in the sediment metagenomes based on ARG-OAP2.0 pipeline analysis. Unit: copies per 16S rRNA gene copy (GP16S)
ARG type	SP5856	SM6038	SM10898	WM9600	WM10400	WM10500
aminoglycoside	0	9.39848e-05	0	0.00261763	0.00121355	0.000803709
bacitracin	0.00224839	0.00120971	0.000902569	0.00588515	0.00203772	0.00233571
beta-lactam	0.00650024	0.00239159	0.000451581	0.00118852	0.00144404	0.000970062
chloramphenicol	0.00175796	0.000680598	0.000420818	0.00683742	0.00157568	0.00112926
fosfomycin	0.000274453	0.000162919	0	0.000250739	0.000609414	0.000234042
fosmidomycin	0.000212116	0	0	0.00089309	0.000510248	0.000654905
kasugamycin	0	0	0	0.00992388	0.00443935	0.00516108
macrolide-lincosamide-streptogramin	0.00352809	0.00406208	0.00332929	0.00466024	0.00177711	0.00132891
multidrug	0.0051785	0.00394131	0.00233108	0.0713413	0.0743957	0.0800219
polymyxin	0.000848281	0.000634725	2.7927e-05	5.94048e-05	8.24786e-05	6.27615e-05
quinolone	0	8.67344e-05	0	0.00046211	0.000153595	0.000211288
rifamycin	0	0.000116948	0	0.000523397	0.000282577	0.000251106
sulfonamide	0.000279333	0.000137126	0	0.00163032	0.0156728	0.0156028
tetracycline	0.000896016	0.00116843	0.000704004	0.00202277	0.00322422	0.00293562
trimethoprim	0	0	0	0.000190363	4.90761e-05	0.000275496
unclassified	0.00937866	0.008023	0.00170587	0.0147559	0.0446119	0.0387321
vancomycin	9.52674e-05	0.00011731	0	0.000179975	0.000338968	6.63341e-05
ARG subtype	SP5856	SM6038	SM10898	WM9600	WM10400	WM10500
aminoglycoside__aac(2')-I	0	0	0	0.000181722	0.000171169	0.000233531
aminoglycoside__aac(3)-I	0	0	0	0	0	5.71e-05
aminoglycoside__aac(3)-IIIa	0	0	0	2.07e-05	3.59e-05	2.16e-05
aminoglycoside__aac(6')-I	0	0	0	0	4.8e-05	0
aminoglycoside__aadA	0	0	0	0.000268472	0.000192885	0.000109258
aminoglycoside__aadD	0	0	0	6.29e-05	4.14e-05	0
aminoglycoside__aadE	0	0	0	0	2.07e-05	0
aminoglycoside__ant(2'')-I	0	0	0	0	4.95e-05	0
aminoglycoside__ant(3'')-Ih-aac(6')-IId	0	0	0	1.09e-05	9.29e-06	0
aminoglycoside__aph(3')-I	0	0	0	0.000669409	3.3e-05	3.91e-05
aminoglycoside__aph(3'')-I	0	0	0	0.000829711	0.00052681	0.000139423
aminoglycoside__aph(3')-IIb	0	0	0	7.45e-05	1.79e-05	0
aminoglycoside__aph(3''')-III	0	0	0	3.91e-05	3.75e-05	0
aminoglycoside__aph(6)-I	0	9.39848e-05	0	0.000439057	2.94e-05	0.000181147
aminoglycoside__bifunctional aminoglycoside N-acetyltransferase and aminoglycoside phosphotransferase	0	0	0	2.11e-05	0	2.26e-05
bacitracin__bacA	0.00224839	0.00120971	0.000842919	0.00588515	0.00202411	0.00233571
bacitracin__bcrA	0	0	5.96499e-05	0	1.36e-05	0
beta-lactam__CARB-6	0	0	0	3.52e-05	0	0
beta-lactam__CfxA2	0	0	0	1.58e-05	0.000382488	0.00029529
beta-lactam__CfxA3	0	0	0	0	0	3.33e-05
beta-lactam__class A beta-lactamase	0	0	0	0.000631362	0.000660146	0.000336863
beta-lactam__class C beta-lactamase	0	0	0	5.36e-05	7.19e-05	2.08e-05
beta-lactam__fmtC	0	0	0	3.05e-05	0	0
beta-lactam__mecI	0	0	0	0	0.000105823	0
beta-lactam__metallo-beta-lactamase	0	0	0	2.88e-05	0	0
beta-lactam__OCH-4	0	0	0	0	1.26e-05	0
beta-lactam__OXA-20	0	0	0	0	1.84e-05	0
beta-lactam__OXA-209	8.10121e-05	0	0	0	0	0
beta-lactam__OXA-211	0	0	0	0	1.79e-05	0
beta-lactam__OXA-22	0	0	0	0	0	0.000174746
beta-lactam__OXA-237	0	0	0	0	1.78e-05	0
beta-lactam__OXA-29	0	0	0	0	1.88e-05	0
beta-lactam__OXA-309	0	0	0	0	1.79e-05	0
beta-lactam__OXA-360	0	0	0	0	1.81e-05	0
beta-lactam__OXA-59	0	0	0	0	1.86e-05	0
beta-lactam__OXA-60	0	0	0	0	0	1.91e-05
beta-lactam__PBP-1A	0	0	0	0.000139468	3.32e-05	5.28e-05
beta-lactam__PBP-2X	0	0	0	1.38e-05	6.54e-06	0
beta-lactam__penA	0	0	0	8.29e-06	1.69e-05	0
beta-lactam__TEM-1	0.00216472	0.000759251	6.44469e-05	5.31e-05	0	0
beta-lactam__TEM-117	0.000776809	0.000178371	0	0	0	0
beta-lactam__TEM-118	0	0	0	1.94e-05	0	0
beta-lactam__TEM-124	5.19235e-05	0	0	0	0	0
beta-lactam__TEM-146	0	5.28044e-05	0	0	0	0
beta-lactam__TEM-157	0.00119007	0.000211218	6.44469e-05	0	0	0
beta-lactam__TEM-171	0.000317351	0	0	0	0	0
beta-lactam__TEM-178	0.000318464	0.000158969	0	0	0	0
beta-lactam__TEM-184	0	5.28044e-05	6.44469e-05	3.54e-05	0	0
beta-lactam__TEM-187	0.00039808	0.000370928	0.000129346	0	1.72e-05	0
beta-lactam__TEM-188	0.000158675	0	0	0	0	0
beta-lactam__TEM-194	0	0	0	0	0	1.81e-05
beta-lactam__TEM-195	7.93377e-05	0	0	0	0	0
beta-lactam__TEM-205	0.000476026	0.000211218	0.000128894	0	0	0
beta-lactam__TEM-6	0.000158675	0	0	0	0	0
beta-lactam__TEM-63	0	0	0	5.31e-05	0	0
beta-lactam__TEM-75	0.000173874	0.000173587	0	1.94e-05	0	0
beta-lactam__TEM-89	0	3.18858e-05	0	0	0	0
beta-lactam__TEM-91	0.000155226	0.000190555	0	0	9.8e-06	1.89e-05
beta-lactam__VEB-1	0	0	0	5.14e-05	0	0
chloramphenicol__cat_chloramphenicol acetyltransferase	0.00130864	0.000680598	0.000420818	0.00336959	0.000479291	0.00054523
chloramphenicol__catA	0	0	0	0.000168306	2.23e-05	5.07e-05
chloramphenicol__catB	0	0	0	0.00260317	0.000571424	0.000246892
chloramphenicol__catD	0	0	0	0	0	0.00010061
chloramphenicol__chloramphenicol and florfenicol exporter	0	0	0	1.35e-05	1.31e-05	1.42e-05
chloramphenicol__chloramphenicol exporter	0.000168494	0	0	0.000135001	7.21e-05	3.41e-05
chloramphenicol__cmlA	0	0	0	8.52e-05	0.000151487	0
chloramphenicol__floR	0.000280824	0	0	0.0004626	0.000266012	0.00013751
fosfomycin__fosB	0	0	0	0.000144321	0	0
fosfomycin__fosX	0.000274453	0.000162919	0	0.000106419	0.000609414	0.000234042
fosmidomycin__rosA	0	0	0	0.000236063	0.000154036	0.000580095
fosmidomycin__rosB	0.000212116	0	0	0.000657026	0.000356213	7.48e-05
kasugamycin__kasugamycin resistance protein ksgA	0	0	0	0.00992388	0.00443935	0.00516108
macrolide-lincosamide-streptogramin__ereA	0	0	0	2.42e-05	0	2.59e-05
macrolide-lincosamide-streptogramin__erm(33)	0	0	0	6.16e-05	0	0
macrolide-lincosamide-streptogramin__erm(35)	0	0	0	5.48e-05	1.81e-05	0
macrolide-lincosamide-streptogramin__erm(36)	0	0	0	3.6e-05	0	1.88e-05
macrolide-lincosamide-streptogramin__erm(38)	0	0	0	1.37e-05	0	0
macrolide-lincosamide-streptogramin__ermA	0	0	0	7.06e-05	0	0
macrolide-lincosamide-streptogramin__ermB	0	0	0	4.15e-05	0.000307305	0.000196051
macrolide-lincosamide-streptogramin__ermC	0	0	0	0.000659574	3.95e-05	0
macrolide-lincosamide-streptogramin__ermF	0	0	0	3.85e-05	0.000252418	0.000496121
macrolide-lincosamide-streptogramin__ermG	0	0	0	4.23e-05	2.01e-05	4.25e-05
macrolide-lincosamide-streptogramin__ermX	0	0	0	0.000165032	0.000134869	3.96e-05
macrolide-lincosamide-streptogramin__lnuA	0	0	0	0.000378595	0.00012306	0
macrolide-lincosamide-streptogramin__macA	0	0	0	0.000133957	1.35e-05	0
macrolide-lincosamide-streptogramin__macB	0.00352809	0.00406208	0.00332929	0.00257175	0.000762191	0.000471864
macrolide-lincosamide-streptogramin__mefA	0	0	0	2.51e-05	0	1.3e-05
macrolide-lincosamide-streptogramin__mphA	0	0	0	0.000150613	6.29e-05	0
macrolide-lincosamide-streptogramin__mphC	0	0	0	6.32e-05	0	0
macrolide-lincosamide-streptogramin__msrA	0	0	0	0.000129138	4.32e-05	0
macrolide-lincosamide-streptogramin__vatG	0	0	0	0	0	2.5e-05
multidrug__acrA	0	6.77736e-05	0	0.000157522	0.000902633	0.000681258
multidrug__acrB	6.37128e-05	0.000102933	1.75876e-05	0.0126957	0.0305999	0.023521
multidrug__acrF	0	0	0	0.000101217	0.000163329	0.000114863
multidrug__adeA	0	0	0	4.31e-05	0	0
multidrug__adeB	0	2.85208e-05	0	0.00121785	0.000195948	8.46e-05
multidrug__adeC	0	0	0	1.02e-05	0	2.16e-05
multidrug__adeJ	0	0	0	0.00106544	0.000600196	0.000589854
multidrug__adeK	0	0	0	8.86e-05	3.94e-05	2.34e-05
multidrug__amrB	0	0	0	0.00054789	0.000340811	0.000429903
multidrug__bicyclomycin-multidrug_efflux_protein_bcr	0	0	0	4.38e-05	4.72e-05	0
multidrug__bpeE	0	0	0	0	0	2.61e-05
multidrug__bpeF	0	0	0	0.0003038	0.000228139	0.000444654
multidrug__ceoB	8.53738e-05	9.61301e-05	0	0.00109595	0.000407839	0.000994194
multidrug__cmeB	8.53743e-05	1.10488e-05	0	0.000215961	1.07e-05	1.04e-05
multidrug__emrA	0.000120862	0	0	0	6.29e-05	2.74e-05
multidrug__emrB	0	0	0	0.000196585	0.00012888	7.36e-05
multidrug__EmrB-QacA family major facilitator transporter	0	0	0	1.48e-05	0	5.4e-06
multidrug__emrD	0	0	0	7.6e-06	1.11e-05	1.34e-05
multidrug__emrE	0	0	0	0	0	3.94e-05
multidrug__emrK	0	0	0	0	0	2.74e-05
multidrug__major_facilitator_superfamily_transporter	0	0	0	9.63e-05	4.97e-05	0.000136251
multidrug__mdfA	0.000116962	0	0	0.000217557	1.17e-05	0
multidrug__mdtA	0	0	0	1.22e-05	0	3.48e-05
multidrug__mdtB	6.54536e-05	0	0	0.000260758	0.00035254	0.000534401
multidrug__mdtC	3.46064e-05	0	0	0.000145713	0.000192696	0.000328816
multidrug__mdtE	0	0	0	4.74e-05	0	1.15e-05
multidrug__mdtF	0	0	0	0.000438148	0.000837153	0.00063274
multidrug__mdtG	0	0	0	0	4.69e-05	8.7e-05
multidrug__mdtH	5.39901e-05	0	0	2.52e-05	0	0
multidrug__mdtK	0	0	0	0.000348265	0.000108575	0.000182968
multidrug__mdtL	0	0	0	0.000155836	5.9e-05	3.19e-05
multidrug__mdtM	0	0	0	2.5e-05	0	2.62e-05
multidrug__mdtN	0	0	0	0	0	0.00024314
multidrug__mdtO	0	0	0	0	2.87e-05	4.68e-05
multidrug__mdtP	0	0	0	9.31e-06	6.07e-05	2.08e-05
multidrug__mexA	0	0	0	0.0001839	3.28e-05	0
multidrug__mexB	1.6267e-05	0	1.76212e-05	0.0013298	0.00117076	0.00133505
multidrug__mexC	0	0	0	0.00160998	9.81e-05	0.000168686
multidrug__mexD	4.25852e-05	8.81358e-06	0	0.000195056	0.000196281	0.000420943
multidrug__mexE	0	0	0	0.000519034	0.000221342	0.00106467
multidrug__mexF	0.0013922	0.00105515	7.00001e-05	0.0192918	0.00853844	0.00907457
multidrug__mexH	0	0	0	9.83e-05	0	0
multidrug__mexI	0.000131348	2.90339e-05	1.79124e-05	0.0061497	0.000657759	0.000238222
multidrug__mexT	0	0	0	0.0020296	0.00322324	0.0167566
multidrug__mexW	0.000418756	0.000388291	0.000109156	0.00118271	0.000752549	0.00034033
multidrug__mexY	0	0	0	2.37e-05	8.43e-06	2.54e-05
multidrug__multidrug_ABC_transporter	0.002472	0.00200115	0.0014769	0.00130581	0.00116017	0.00110869
multidrug__multidrug_transporter	4.01953e-05	0.000108512	0	0.0111532	0.0190681	0.0162131
multidrug__norA	0	0	0	5.26e-05	0	0
multidrug__ompR	0	0	0.000621912	0	0	0
multidrug__opcM	0	0	0	0	0	0.000351459
multidrug__oprC	3.88109e-05	4.39547e-05	0	0.000303248	0.00017835	0.00049165
multidrug__oprJ	0	0	0	1.05e-05	9.5e-06	0
multidrug__oprM	0	0	0	0.000605761	0.00026409	8.16e-05
multidrug__oprN	0	0	0	0.0001994	3.12e-05	2.27e-05
multidrug__pmrA	0	0	0	2.86e-05	1.42e-05	0
multidrug__qacA	0	0	0	1e-05	0	0
multidrug__qacB	0	0	0	2.97e-05	0	0
multidrug__qacEdelta1	0	0	0	0.000819305	0.000931902	0.000496238
multidrug__sdeY	0	0	0	4.66e-05	0.000578106	0.000195905
multidrug__smeB	0	0	0	0.00144961	0.000708271	0.00072855
multidrug__smeD	0	0	0	9.61e-05	9.81e-05	2.72e-05
multidrug__smeE	0	0	0	0.000185663	0.000102277	7.71e-05
multidrug__smeF	0	0	0	3.06e-05	1.28e-05	0
multidrug__TolC	0	0	0	0.00281325	0.00085256	0.00135741
polymyxin__arnA	0.000848281	0.000634725	2.7927e-05	1.53e-05	4.37e-05	1.62e-05
polymyxin__icr-Mo	0	0	0	1.85e-05	1.64e-05	0
polymyxin__mcr-3	0	0	0	9.36e-06	0	0
polymyxin__mcr-4	0	0	0	1.62e-05	2.24e-05	4.65e-05
quinolone__abaQ	0	0	0	0	0	2.07e-05
quinolone__mfpA	0	0	0	2.71e-05	5.36e-05	5.85e-05
quinolone__qepA	0	8.67344e-05	0	0.000169625	5.5e-05	3.45e-05
quinolone__qnrS	0	0	0	0.000265387	4.5e-05	9.77e-05
rifamycin__ADP-ribosylating transferase_arr	0	0	0	0.000523397	0.000234606	0.000239917
rifamycin__rifampin monooxygenase	0	0.000116948	0	0	4.8e-05	1.12e-05
sulfonamide__sul1	7.02495e-05	4.67556e-05	0	0.000840178	0.00128944	0.000228898
sulfonamide__sul2	8.01788e-05	0	0	0.000790142	0.0143834	0.0153739
sulfonamide__sul4	0.000128904	9.03699e-05	0	0	0	0
tetracycline__otrA	0.000301321	0.000266408	0	6.08e-06	0	0
tetracycline__tet32	0	0	0	0	1.27e-05	3.13e-05
tetracycline__tet34	0	0	0.000119687	0.00032201	3.18e-05	0.000193706
tetracycline__tet35	0.000296766	0.000750922	0.000499507	0.000187585	0.000168401	0.000199469
tetracycline__tet37	0	0	0	0	0.000109329	0.000162123
tetracycline__tet39	0	0	0	5.15e-05	0	5.42e-05
tetracycline__tet40	4.00937e-05	0	0	0	0.00010524	0.000144819
tetracycline__tet41	0	0	0	1.26e-05	1.25e-05	1.32e-05
tetracycline__tet43	0	0	0	0.000100724	0.000175064	4.17e-05
tetracycline__tetA	0.000106734	7.10387e-05	0	6.82e-05	0.000448293	7.9e-05
tetracycline__tetB	0	0	0	0	6.45e-06	0
tetracycline__tetC	0	0	0	0.000259927	1.25e-05	0
tetracycline__tetD	0	0	0	5.19e-05	2.46e-05	1.37e-05
tetracycline__tetG	0	0	0	6.79e-05	0.000218498	3.11e-05
tetracycline__tetL	0	0	0	9.88e-06	0	0
tetracycline__tetM	0	0	0	4e-05	3.87e-05	3.33e-05
tetracycline__tetO	0	0	0	1.62e-05	6.92e-05	8.29e-06
tetracycline__tetP	8.92734e-05	8.00623e-05	8.4809e-05	7.92e-06	1.15e-05	4.14e-06
tetracycline__tetQ	0	0	0	0	0.000896006	0.00120041
tetracycline__tetR	0	0	0	0.000247914	0	2.57e-05
tetracycline__tetracycline_resistance_protein	6.18272e-05	0	0	5.04e-05	0.000103289	0.000218348
tetracycline__tetV	0	0	0	0.000506067	0.000534286	0.000378783
tetracycline__tetW	0	0	0	1.6e-05	8.33e-05	5.85e-05
tetracycline__tetX	0	0	0	0	3.81e-05	0
tetracycline__tetX2	0	0	0	0	9.87e-05	4.39e-05
tetracycline__tetX3	0	0	0	0	1.3e-05	0
tetracycline__tetX4	0	0	0	0	1.27e-05	0
trimethoprim__dfrA14	0	0	0	6.36e-05	0	0
trimethoprim__dfrA15	0	0	0	9.34e-05	4.91e-05	0.000171172
trimethoprim__dfrA16	0	0	0	3.33e-05	0	3.48e-05
trimethoprim__dfrA17	0	0	0	0	0	6.95e-05
unclassified__cAMP-regulatory protein	0.00437264	0.00323268	0.00113641	0.00709599	0.0368931	0.0320433
unclassified__cob(I)alamin adenolsyltransferase	0	0	0	2.21e-05	0	0.000120765
unclassified__DNA-binding_protein_H-NS	0	0	0	0.000124426	3.58e-05	0
unclassified__sdiA	0	0	0	4.26e-05	0	0
unclassified__transcriptional regulatory protein CpxR cpxR	0.00495146	0.00475401	0.000569466	0.00742922	0.007683	0.00656806
unclassified__truncated putative response regulator ArlR	5.45657e-05	3.6317e-05	0	4.15e-05	0	0
vancomycin__vanA	0	0	0	0	1.3e-05	0
vancomycin__vanR	9.52674e-05	0.00011731	0	0.000147663	0.000245032	6.63e-05
vancomycin__vanS	0	0	0	1.47e-05	1.42e-05	0
vancomycin__vanU	0	0	0	0	6.67e-05	0
vancomycin__vanY	0	0	0	1.76e-05	0	0

## Sheet: Dataset S8
Dataset S8 Number and distribution of MGEs genes predicted from the sediment metagenomes based on MGEfams
	Number of genes								Relative percentage
Type	SP5856	SM6038	SM10898	SM6800	SM7900	WM9600	WM10400	WM10500	SP5856	SM6038	SM10898	SM6800	SM7900	WM9600	WM10400	WM10500
conjugation	51	57	37	45	35	1237	990	681	0.00684932	0.00497947	0.0034291	0.00601524	0.00336086	0.181166	0.193548	0.174124
integrase	4038	6206	6365	4554	6292	2981	2207	1764	0.542305	0.542151	0.589898	0.608742	0.604187	0.436585	0.431476	0.451036
mobilization	0	0	0	0	0	0	0	0	0	0	0	0	0	0	0	0
plasmid	75	124	139	87	135	186	146	92	0.0100725	0.0108325	0.0128823	0.0116295	0.0129633	0.0272408	0.0285435	0.0235234
recombinase	769	1258	1402	772	1106	858	605	461	0.103277	0.109898	0.129935	0.103195	0.106203	0.125659	0.11828	0.117873
resolvase	1054	1740	1440	764	1045	760	579	452	0.141553	0.152005	0.133457	0.102125	0.100346	0.111306	0.113196	0.115571
transposase	1459	2062	1407	1259	1801	806	588	461	0.195944	0.180135	0.130399	0.168293	0.17294	0.118043	0.114956	0.117873
Conjugation	SP5856	SM6038	SM10898	SM6800	SM7900	WM9600	WM10400	WM10500	SP5856	SM6038	SM10898	SM6800	SM7900	WM9600	WM10400	WM10500
CagX	2	1	1	0	0	91	74	61	0.0392157	0.0175439	0.027027	0	0	0.0735651	0.0747475	0.0895742
T4SS_TraI	0	0	0	0	0	13	7	8	0	0	0	0	0	0.0105093	0.00707071	0.0117474
T4SS-DNA_transf	5	13	10	2	3	239	221	162	0.0980392	0.22807	0.27027	0.0444444	0.0857143	0.193209	0.223232	0.237885
TraD	0	0	0	0	0	24	12	5	0	0	0	0	0	0.0194018	0.0121212	0.00734214
TraI_2_C	0	0	0	0	0	3	3	3	0	0	0	0	0	0.00242522	0.0030303	0.00440529
TraN	0	0	1	0	0	45	26	19	0	0	0.027027	0	0	0.0363783	0.0262626	0.0279001
TraV	0	0	0	0	0	5	3	4	0	0	0	0	0	0.00404204	0.0030303	0.00587372
TrbC_Ftype	0	0	0	0	0	19	10	6	0	0	0	0	0	0.0153597	0.010101	0.00881057
TrbH	0	0	0	0	0	6	5	1	0	0	0	0	0	0.00485044	0.00505051	0.00146843
TrbI	3	2	0	1	0	184	136	89	0.0588235	0.0350877	0	0.0222222	0	0.148747	0.137374	0.13069
TrbI_Ftype	0	0	0	0	0	10	3	2	0	0	0	0	0	0.00808407	0.0030303	0.00293686
TraC_F_IV	3	4	2	1	0	34	20	16	0.0588235	0.0701754	0.0540541	0.0222222	0	0.0274859	0.020202	0.0234949
TraF	0	0	1	0	0	32	22	15	0	0	0.027027	0	0	0.025869	0.0222222	0.0220264
TraF_2	11	13	2	19	22	29	27	26	0.215686	0.22807	0.0540541	0.422222	0.628571	0.0234438	0.0272727	0.0381791
TrbL	1	0	0	0	0	92	76	54	0.0196078	0	0	0	0	0.0743735	0.0767677	0.0792952
TIGR02775	0	0	0	0	0	54	39	20	0	0	0	0	0	0.043654	0.0393939	0.0293686
TIGR01690	0	0	0	0	0	1	2	0	0	0	0	0	0	0.000808407	0.0020202	0
TraG-D_C	1	1	6	0	0	29	24	17	0.0196078	0.0175439	0.162162	0	0	0.0234438	0.0242424	0.0249633
TIGR02746	0	0	0	0	0	6	3	0	0	0	0	0	0	0.00485044	0.0030303	0
TIGR03744	1	1	0	1	1	5	5	2	0.0196078	0.0175439	0	0.0222222	0.0285714	0.00404204	0.00505051	0.00293686
TIGR02740	0	0	0	0	0	6	2	3	0	0	0	0	0	0.00485044	0.0020202	0.00440529
TIGR02783	0	0	0	1	0	46	36	21	0	0	0	0.0222222	0	0.0371867	0.0363636	0.030837
TIGR02686	0	0	0	0	0	13	7	3	0	0	0	0	0	0.0105093	0.00707071	0.00440529
TIGR02742	0	0	0	0	0	3	3	2	0	0	0	0	0	0.00242522	0.0030303	0.00293686
TIGR02743	0	0	0	0	0	9	3	2	0	0	0	0	0	0.00727567	0.0030303	0.00293686
TIGR02756	0	0	0	0	0	0	1	0	0	0	0	0	0	0	0.0010101	0
TIGR02759	0	0	0	0	0	1	1	1	0	0	0	0	0	0.000808407	0.0010101	0.00146843
TIGR02762	0	0	0	0	0	1	0	0	0	0	0	0	0	0.000808407	0	0
TIGR02767	0	0	0	0	0	3	3	0	0	0	0	0	0	0.00242522	0.0030303	0
TIGR02768	0	0	0	0	0	9	5	5	0	0	0	0	0	0.00727567	0.00505051	0.00734214
TIGR02771	2	2	0	1	0	7	4	3	0.0392157	0.0350877	0	0.0222222	0	0.00565885	0.0040404	0.00440529
TIGR02780	0	1	0	1	0	57	47	27	0	0.0175439	0	0.0222222	0	0.0460792	0.0474747	0.0396476
TIGR02781	0	0	0	0	0	3	2	2	0	0	0	0	0	0.00242522	0.0020202	0.00293686
TIGR02782	1	0	0	1	0	47	35	22	0.0196078	0	0	0.0222222	0	0.0379951	0.0353535	0.0323054
TIGR03743	2	1	0	2	0	1	3	7	0.0392157	0.0175439	0	0.0444444	0	0.000808407	0.0030303	0.010279
TIGR03745	3	2	2	2	2	4	4	4	0.0588235	0.0350877	0.0540541	0.0444444	0.0571429	0.00323363	0.0040404	0.00587372
TIGR03746	3	2	2	1	2	4	6	2	0.0588235	0.0350877	0.0540541	0.0222222	0.0571429	0.00323363	0.00606061	0.00293686
TIGR03747	1	1	1	2	0	6	6	6	0.0196078	0.0175439	0.027027	0.0444444	0	0.00485044	0.00606061	0.00881057
TIGR03748	2	3	1	1	0	8	9	3	0.0392157	0.0526316	0.027027	0.0222222	0	0.00646726	0.00909091	0.00440529
TIGR03749	1	2	1	0	1	1	3	0	0.0196078	0.0350877	0.027027	0	0.0285714	0.000808407	0.0030303	0
TIGR03750	0	0	0	0	0	1	1	0	0	0	0	0	0	0.000808407	0.0010101	0
TIGR03751	2	1	2	1	1	6	5	3	0.0392157	0.0175439	0.0540541	0.0222222	0.0285714	0.00485044	0.00505051	0.00440529
TIGR03752	2	1	0	2	0	5	6	3	0.0392157	0.0175439	0	0.0444444	0	0.00404204	0.00606061	0.00440529
TIGR03754	0	0	1	0	0	4	4	2	0	0	0.027027	0	0	0.00323363	0.0040404	0.00293686
TIGR03755	1	0	0	1	2	5	4	2	0.0196078	0	0	0.0222222	0.0571429	0.00404204	0.0040404	0.00293686
TIGR03756	0	1	1	1	1	4	7	3	0	0.0175439	0.027027	0.0222222	0.0285714	0.00323363	0.00707071	0.00440529
TIGR03757	2	1	1	2	0	1	4	2	0.0392157	0.0175439	0.027027	0.0444444	0	0.000808407	0.0040404	0.00293686
TIGR03758	0	0	0	0	0	1	3	0	0	0	0	0	0	0.000808407	0.0030303	0
TIGR03759	2	3	1	1	0	4	6	3	0.0392157	0.0526316	0.027027	0.0222222	0	0.00323363	0.00606061	0.00440529
TIGR03760	0	0	0	0	0	0	0	2	0	0	0	0	0	0	0	0.00293686
TTIGR03761	0	0	0	0	0	3	4	4	0	0	0	0	0	0.00242522	0.0040404	0.00587372
TIGR03764	0	1	1	1	0	3	3	3	0	0.0175439	0.027027	0.0222222	0	0.00242522	0.0030303	0.00440529
TIGR03765	0	0	0	0	0	0	1	0	0	0	0	0	0	0	0.0010101	0
TIGR03783	0	0	0	0	0	17	12	9	0	0	0	0	0	0.0137429	0.0121212	0.0132159
TIGR04346	0	0	0	0	0	14	13	14	0	0	0	0	0	0.0113177	0.0131313	0.020558
TIGR04360	0	0	0	0	0	19	19	8	0	0	0	0	0	0.0153597	0.0191919	0.0117474
integrase	SM5856	SM6038	SM10898	SM6800	SM7900	WM9600	WM10400	WM10500	SM5856	SM6038	SM10898	SM6800	SM7900	WM9600	WM10400	WM10500
Integrase_1	4	5	6	2	4	1	1	0	0.000990589	0.000805672	0.000942655	0.000439174	0.000635728	0.000335458	0.000453104	0
Integrase_DNA	0	0	0	0	0	0	0	1	0	0	0	0	0	0	0	0.000566893
Phage_int_SAM_2	6	7	5	7	11	3	5	3	0.00148588	0.00112794	0.000785546	0.00153711	0.00174825	0.00100637	0.00226552	0.00170068
Phage_int_SAM_3	4	6	5	0	4	0	0	0	0.000990589	0.000966806	0.000785546	0	0.000635728	0	0	0
Phage_int_SAM_4	40	50	36	33	37	12	8	13	0.00990589	0.00805672	0.00565593	0.00724638	0.00588048	0.00402549	0.00362483	0.00736961
Phage_int_SAM_5	13	32	9	31	43	110	27	27	0.00321942	0.0051563	0.00141398	0.0068072	0.00683408	0.0369004	0.0122338	0.0153061
Phage_Integr_2	0	0	0	0	0	16	7	11	0	0	0	0	0	0.00536733	0.00317173	0.00623583
Phage_integr_3	0	0	1	0	0	0	1	0	0	0	0.000157109	0	0	0	0.000453104	0
Phage_integrase	1922	2864	2648	2142	2749	1259	953	735	0.475978	0.461489	0.416025	0.470356	0.436904	0.422341	0.431808	0.416667
Phage_int_SAM_1	32	47	49	31	39	26	24	17	0.00792472	0.00757332	0.00769835	0.0068072	0.00619835	0.00872191	0.0108745	0.00963719
Phage_integ_N	0	0	0	0	0	0	0	1	0	0	0	0	0	0	0	0.000566893
PHINT_rpt	0	0	0	0	0	1	0	0	0	0	0	0	0	0.000335458	0	0
rve	1385	2160	2438	1731	2563	1102	818	669	0.342992	0.34805	0.383032	0.380105	0.407343	0.369675	0.370639	0.379252
rve_2	12	33	28	6	8	20	11	12	0.00297177	0.00531743	0.00439906	0.00131752	0.00127146	0.00670916	0.00498414	0.00680272
DUF3701	0	0	0	0	0	0	0	7	0	0	0	0	0	0	0	0.00396825
rve_3	601	966	1107	498	717	389	311	234	0.148836	0.155656	0.17392	0.109354	0.113954	0.130493	0.140915	0.132653
TIGR02249	19	36	33	73	117	42	41	34	0.0047053	0.00580084	0.0051846	0.0160299	0.018595	0.0140892	0.0185773	0.0192744
mobilization	SM5856	SM6038	SM10898	SM6800	SM7900	WM9600	WM10400	WM10500	SM5856	SM6038	SM10898	SM6800	SM7900	WM9600	WM10400	WM10500
Mobilization_B	0	0	0	0	0	0	0	0	0	0	0	0	0	0	0	0
plasmid	SM5856	SM6038	SM10898	SM6800	SM7900	WM9600	WM10400	WM10500	SM5856	SM6038	SM10898	SM6800	SM7900	WM9600	WM10400	WM10500
Plasmid_RAQPRD	1	2	1	2	1	2	6	4	0.0133333	0.016129	0.00719424	0.0229885	0.00740741	0.0107527	0.0410959	0.0434783
PRiA4_ORF3	37	66	116	47	75	51	29	19	0.493333	0.532258	0.834532	0.54023	0.555556	0.274194	0.19863	0.206522
Rep_2	0	0	0	0	0	1	1	0	0	0	0	0	0	0.00537634	0.00684932	0
RepA_C	11	21	6	13	25	10	10	5	0.146667	0.169355	0.0431655	0.149425	0.185185	0.0537634	0.0684932	0.0543478
RepB	23	27	13	18	28	25	20	14	0.306667	0.217742	0.0935252	0.206897	0.207407	0.134409	0.136986	0.152174
RepB_primase	2	6	0	6	6	3	2	1	0.0266667	0.0483871	0	0.0689655	0.0444444	0.016129	0.0136986	0.0108696
RepL	0	0	1	1	0	2	2	0	0	0	0.00719424	0.0114943	0	0.0107527	0.0136986	0
TIGR03454	0	0	0	0	0	39	37	23	0	0	0	0	0	0.209677	0.253425	0.25
TIGR01613	0	0	2	0	0	0	0	0	0	0	0.0143885	0	0	0	0	0
TIGR02419	1	2	0	0	0	12	5	4	0.0133333	0.016129	0	0	0	0.0645161	0.0342466	0.0434783
TIGR03453	0	0	0	0	0	41	34	22	0	0	0	0	0	0.22043	0.232877	0.23913
recombinase	SM5856	SM6038	SM10898	SM6800	SM7900	WM9600	WM10400	WM10500	SM5856	SM6038	SM10898	SM6800	SM7900	WM9600	WM10400	WM10500
RecA	189	330	474	57	100	244	148	110	0.245774	0.262321	0.338088	0.0738342	0.0904159	0.284382	0.244628	0.238612
RecA_dep_nuc	0	0	19	1	0	1	1	1	0	0	0.0135521	0.00129534	0	0.0011655	0.00165289	0.0021692
RecO_C	31	79	42	16	20	50	46	33	0.0403121	0.0627981	0.0299572	0.0207254	0.0180832	0.0582751	0.0760331	0.0715835
RecO_N	49	73	62	17	28	48	37	24	0.0637191	0.0580286	0.0442225	0.0220207	0.0253165	0.0559441	0.061157	0.0520607
Recombinase	202	332	244	123	152	38	44	29	0.262679	0.263911	0.174037	0.159326	0.137432	0.044289	0.0727273	0.0629067
RecU	0	0	1	0	0	1	1	0	0	0	0.000713267	0	0	0.0011655	0.00165289	0
TIGR02224	15	16	19	39	60	23	19	18	0.0195059	0.0127186	0.0135521	0.0505181	0.0542495	0.0268065	0.031405	0.0390456
TIGR02225	24	44	50	86	119	51	31	24	0.0312094	0.0349762	0.0356633	0.111399	0.107595	0.0594406	0.0512397	0.0520607
TIGR02012	89	116	118	149	198	143	104	80	0.115735	0.0922099	0.0841655	0.193005	0.179024	0.166667	0.171901	0.173536
TIGR00613	80	132	181	136	209	113	76	70	0.104031	0.104928	0.129101	0.176166	0.188969	0.131702	0.12562	0.151844
TIGR00648	0	0	0	0	0	1	0	0	0	0	0	0	0	0.0011655	0	0
TIGR00615	81	123	151	136	205	141	93	69	0.105332	0.0977742	0.107703	0.176166	0.185353	0.164336	0.153719	0.149675
TIGR01913	2	0	23	0	1	1	1	1	0.00260078	0	0.0164051	0	0.000904159	0.0011655	0.00165289	0.0021692
TIGR02236	7	13	9	11	14	3	4	2	0.00910273	0.0103339	0.0064194	0.0142487	0.0126582	0.0034965	0.00661157	0.00433839
TIGR02237	0	0	9	1	0	0	0	0	0	0	0.0064194	0.00129534	0	0	0	0
resolvase	SM5856	SM6038	SM10898	SM6800	SM7900	WM9600	WM10400	WM10500	SM5856	SM6038	SM10898	SM6800	SM7900	WM9600	WM10400	WM10500
Resolvase	928	1552	1217	627	825	593	461	361	0.880455	0.891954	0.845139	0.820681	0.789474	0.780263	0.7962	0.798673
RuvX	126	188	223	137	220	166	118	88	0.119545	0.108046	0.154861	0.179319	0.210526	0.218421	0.2038	0.19469
Telomere_res	0	0	0	0	0	1	0	3	0	0	0	0	0	0.00131579	0	0.00663717
transposase	SM5856	SM6038	SM10898	SM6800	SM7900	WM9600	WM10400	WM10500	SM5856	SM6038	SM10898	SM6800	SM7900	WM9600	WM10400	WM10500
CtnDOT_TraJ	0	0	0	0	0	1	3	0	0	0	0	0	0	0.00124069	0.00510204	0
PDDEXK_2	2	4	14	3	4	2	16	12	0.0013708	0.00193986	0.00995025	0.00238284	0.00222099	0.00248139	0.0272109	0.0260304
Phage-MuB_C	0	0	0	0	0	3	1	0	0	0	0	0	0	0.00372208	0.00170068	0
Tn7_TnsC_Int	0	0	0	0	0	1	1	1	0	0	0	0	0	0.00124069	0.00170068	0.0021692
Tnp_DNA_bind	16	38	42	40	69	10	7	8	0.0109664	0.0184287	0.0298507	0.0317712	0.038312	0.0124069	0.0119048	0.0173536
TnsD	0	0	1	0	0	16	8	5	0	0	0.000710732	0	0	0.0198511	0.0136054	0.010846
TpcC	0	0	0	1	0	3	3	2	0	0	0	0.000794281	0	0.00372208	0.00510204	0.00433839
TraH	0	0	0	0	0	40	35	19	0	0	0	0	0	0.0496278	0.0595238	0.0412148
Transposase_20	895	1191	718	640	943	407	291	228	0.613434	0.577595	0.510306	0.50834	0.523598	0.504963	0.494898	0.494577
Transposase_21	0	0	1	0	0	0	0	0	0	0	0.000710732	0	0	0	0	0
Transposase_22	1	0	0	0	0	29	7	8	0.000685401	0	0	0	0	0.0359801	0.0119048	0.0173536
Transposase_mut	80	125	183	112	158	73	57	46	0.0548321	0.0606208	0.130064	0.0889595	0.087729	0.0905707	0.0969388	0.0997831
Transposon_TraM	0	0	2	0	0	31	7	6	0	0	0.00142146	0	0	0.0384615	0.0119048	0.0130152
TraO	0	0	0	0	0	9	6	4	0	0	0	0	0	0.0111663	0.0102041	0.00867679
TIGR03782	0	0	0	0	0	4	2	2	0	0	0	0	0	0.00496278	0.00340136	0.00433839
DEDD_Tnp_IS110	465	700	440	462	626	164	125	103	0.318711	0.339476	0.312722	0.366958	0.347585	0.203474	0.212585	0.223427
TIGR03779	0	0	0	0	0	5	4	5	0	0	0	0	0	0.00620347	0.00680272	0.010846
TIGR01766	0	4	6	1	1	0	2	1	0	0.00193986	0.00426439	0.000794281	0.000555247	0	0.00340136	0.0021692
TIGR03780	0	0	0	0	0	4	7	6	0	0	0	0	0	0.00496278	0.0119048	0.0130152
TIGR03781	0	0	0	0	0	4	6	5	0	0	0	0	0	0.00496278	0.0102041	0.010846

## Sheet: Dataset S9
Dataset S9 Number of ARGs predicted from the sediment metagenomes based on ARGfams
name	SP5856	SM6038	SM10898	SM6800	SM7900	WM9600	WM10400	WM10500
aminoglycoside	411	611	443	557	797	667	529	425
beta-lactam	2207	3574	2748	2933	4133	2947	2216	1720
bleomycin	304	557	283	509	655	306	222	179
chloramphenicol	0	1	1	1	2	9	6	4
daunorubicin	16	21	13	29	33	13	13	5
macrolide-lincosamide-streptogramin	1	1	1	1	0	15	11	8
multidrug	5778	9710	6713	5862	8222	9928	7756	6110
quinolone	0	0	0	0	0	0	0	0
tetracycline	326	503	404	431	641	1161	981	737
trimethoprim	182	267	259	260	389	354	269	196
unclassified	8860	13457	10780	9893	13953	13910	10532	7772
vancomycin	1	2	1	3	6	1	0	0
subtypes	33	29	27	30	30	45	40	36
aminoglycoside:
APH_6_hur	8	28	10	11	9	22	19	11
AAC3	3	1	3	0	2	4	2	1
AAC3-I	0	0	0	0	0	3	1	1
AAC6-I	3	5	5	3	2	1	0	1
AAC6-Ib	0	0	0	0	0	0	0	0
AAC6-II	0	0	0	0	0	0	0	0
ANT2	0	0	0	0	0	0	0	0
ANT3	0	0	1	0	0	0	0	0
ANT4	0	0	0	0	0	0	0	0
ANT6	0	0	0	0	0	0	0	0
ANT9	0	0	0	0	0	1	0	0
Antibiotic_NAT	11	14	14	5	13	7	4	2
APH	383	562	408	535	770	625	498	406
APH3	3	1	2	3	1	3	4	3
APH6	0	0	0	0	0	0	0	0
ANT	0	0	0	0	0	0	0	0
Aminoglyc_resit	0	0	0	0	0	0	0	0
APH3''	0	0	0	0	0	1	1	0
APH3'	0	0	0	0	0	0	0	0
ArmA_Rmt	0	0	0	0	0	0	0	0
beta-lactam:
Lactamase_B	802	1252	1126	944	1380	1070	842	671
PBP_dimer	22	22	33	23	38	27	18	16
BiPBP_C	0	0	0	0	0	1	0	0
Lactamase_B_2	568	864	506	827	1063	469	327	274
Beta-lactamase2	17	39	54	16	28	78	43	23
Lactamase_B_3	111	200	244	159	209	101	76	52
TIGR02071	1	2	2	6	9	29	14	15
TIGR02073	1	2	1	6	6	28	25	19
TIGR02074	22	30	37	62	93	99	63	53
TIGR03423	34	44	45	98	132	93	64	50
BCII	0	0	0	0	0	0	0	0
Beta-lactamase	173	418	189	280	433	295	186	135
BJP	0	0	0	0	0	0	0	0
BlaB	0	0	0	0	0	0	0	0
blaI	0	0	0	0	0	0	0	0
blaR1	0	0	0	0	0	0	0	0
CARB-PSE	0	0	0	0	0	1	1	1
CblA	0	0	0	0	0	0	0	0
CepA	0	0	0	0	0	0	0	0
CfxA	0	0	0	0	0	0	1	2
ClassA	3	2	4	0	0	37	45	29
ClassB	69	98	46	161	225	31	28	22
ClassC-AmpC	0	0	0	0	0	1	1	1
ClassD	1	1	0	3	4	5	4	1
CMY-LAT-MOX-ACT-MIR-FOX	0	0	1	0	0	0	0	0
CTXM	0	0	0	0	0	0	0	0
DHA	0	0	0	0	0	0	0	0
DIM-GIM-SIM	0	0	0	0	0	0	0	0
Exo	0	0	0	0	0	0	0	0
GES	0	0	0	0	0	0	0	0
GOB	0	0	0	0	0	0	0	0
IMP	0	0	0	0	0	0	0	0
IND	0	0	0	0	0	0	0	0
KHM	0	0	0	0	0	0	0	0
KPC	0	0	0	0	0	0	0	0
L1	0	0	0	0	0	0	0	0
LRA	0	0	0	0	0	0	0	0
mecR1	0	0	0	0	0	0	0	0
MoxA	0	0	0	0	0	0	0	0
NDM-CcrA	0	0	0	0	0	2	1	2
PC1	0	0	0	0	0	1	0	0
Sfh	0	0	0	0	0	0	0	0
SHV-LEN	0	0	0	0	0	0	0	0
SME	0	0	0	0	0	0	0	0
SPM	0	0	0	0	0	0	0	0
SubclassB1	29	61	26	61	92	49	28	28
SubclassB2	23	25	5	10	13	10	6	8
SubclassB3	24	27	15	35	58	14	13	6
TEM	1	1	1	0	0	0	0	0
Transpeptidase	306	486	413	242	350	505	430	312
VEB-PER	0	0	0	0	0	0	0	0
VIM	0	0	0	0	0	1	0	0
bleomycin:
Glyoxalase	304	557	283	509	655	306	222	179
chloramphenicol:
CAT	0	1	1	1	2	7	3	4
Cfr23RibosomalRNAMethyltransferase	0	0	0	0	0	0	0	0
Chloramphenicol_Acetyltransferase_CAT	0	0	0	0	0	1	1	0
Chloramphenicol_Efflux_Pump	0	0	0	0	0	1	2	0
Chloramphenicol_Phosphotransferase_CPT	0	0	0	0	0	0	0	0
CPT	0	0	0	0	0	0	0	0
daunorubicin:
drrA	16	21	13	29	33	13	13	5
macrolide-lincosamide-streptogramin:
ErmA	0	0	0	0	0	0	0	0
ErmB	0	0	0	0	0	0	1	0
ErmC	0	0	0	0	0	1	0	0
macA	0	0	1	0	0	0	0	0
macB	1	1	0	1	0	14	10	8
MacrolideGlycosyltransfer	0	0	0	0	0	0	0	0
quinolone:
FluoroquinoloneResistantDNATopoisomerase	0	0	0	0	0	0	0	0
tetracycline:
TetR_N	322	492	385	404	593	1131	956	721
TetA	0	0	0	0	0	0	0	0
TetA-B	0	0	0	0	0	0	0	0
TetA-G	0	0	0	0	0	0	0	0
TetD	0	0	0	0	0	1	0	0
TetE	0	0	0	0	0	0	0	0
TetH-TetJ	0	0	0	0	0	0	0	0
TetM-TetW-TetO-TetS	0	0	0	0	0	0	0	0
Tetracycline_Resistance_MFS_Efflux_Pump	4	11	19	27	48	29	24	16
Tetracycline_Resistance_Ribosomal_Protection_Protein	0	0	0	0	0	0	1	0
TetX	0	0	0	0	0	0	0	0
TetY	0	0	0	0	0	0	0	0
trimethoprim:
DHFR_1	93	136	131	110	158	213	149	126
Dihydropteroate	89	131	128	150	231	141	120	70
vancomycin:
vanA	0	0	0	0	0	0	0	0
vanB	0	0	0	0	0	0	0	0
vanC	0	0	0	0	0	0	0	0
vanD	0	0	0	0	0	0	0	0
vanH	0	0	0	0	0	0	0	0
vanR	0	0	0	0	0	0	0	0
vanS	1	2	1	3	6	1	0	0
vanT	0	0	0	0	0	0	0	0
vanW	0	0	0	0	0	0	0	0
vanX	0	0	0	0	0	0	0	0
vanY	0	0	0	0	0	0	0	0
vanZ	0	0	0	0	0	0	0	0
